# Supplementary material for: N-[3-(2,6-Dimethylanilino)-1-methylbut-2-enylidene]-2,6-dimethylanilinium chloride
Source: Acta Crystallogr Sect E Struct Rep Online. 2009 Jun 24;65(Pt 7):o1671–2. doi: 10.1107/S1600536809020571 (PMC2969422; doi:10.1107/S1600536809020571)
Supplement: Supplementary file 1 [file e-65-o1671-sup1.cif]

##############################################################################
###                                                                        ###
###        Electronic paper (Acta Crystallographica Section E)             ###
###                                                                        ###
##############################################################################
#                                                                            #
# This CIF contains the data in a paper accepted for publication in Acta     #
# Crystallographica Section E. It conforms to the requirements of Notes      #
# for Authors for Section E, and has been peer reviewed under the auspices   #
# of the IUCr Commission on Journals.                                        #
#                                                                            #
# Full details of the Crystallographic Information File format               #
# are given in the paper "The Crystallographic Information File (CIF):       #
# a New Standard Archive File for Crystallography" by S. R. Hall, F. H.      #
# Allen and I. D. Brown [Acta Cryst. (1991), A47, 655-685].                  #
#                                                                            #
# The current version of the core CIF dictionary is obtainable from          #
# ftp://ftp.iucr.org/pub/cif_core.dic. The current version number is 2.4.    #
#                                                                            #
# Software is freely available for graphical display of the structure(s) in  #
# this CIF.  For information consult the CIF home page http://www.iucr.org/  #
# cif/home.html                                                              #
#                                                                            #
# This file may be used for bona fide research purposes within the           #
# scientific community so long as proper attribution is given to the journal # 
# article from which it was obtained.                                        #
#                                                                            #
##############################################################################
                                             
data_I
_audit_creation_method     SHELXTL-Plus
_chemical_name_systematic
;
<i>N</i>-[3-(2,6-Dimethylanilino)-1-methylbut-2-enylidene]-2,6-dimethylanilinium
chloride
;
_chemical_name_common     ?
_chemical_formula_moiety     'C21 H27 N2 +, Cl -'
_chemical_formula_sum     'C21 H27 Cl N2'
_chemical_formula_iupac     'C21 H27 N2 +, Cl -'
_chemical_formula_weight     342.90
_chemical_melting_point     ?
_symmetry_cell_setting     tetragonal
_symmetry_space_group_name_H-M     'I 41/a'
_symmetry_space_group_name_Hall     '-I 4ad'
loop_
    _symmetry_equiv_pos_as_xyz
    'x, y, z'
    '-x+1/2, -y, z+1/2'
    '-y+3/4, x+1/4, z+1/4'
    'y+3/4, -x+3/4, z+3/4'
    'x+1/2, y+1/2, z+1/2'
    '-x+1, -y+1/2, z+1'
    '-y+5/4, x+3/4, z+3/4'
    'y+5/4, -x+5/4, z+5/4'
    '-x, -y, -z'
    'x-1/2, y, -z-1/2'
    'y-3/4, -x-1/4, -z-1/4'
    '-y-3/4, x-3/4, -z-3/4'
    '-x+1/2, -y+1/2, -z+1/2'
    'x, y+1/2, -z'
    'y-1/4, -x+1/4, -z+1/4'
    '-y-1/4, x-1/4, -z-1/4'
_cell_length_a     28.639(5)
_cell_length_b     28.639(5)
_cell_length_c     10.150(3)
_cell_angle_alpha     90.00
_cell_angle_beta     90.00
_cell_angle_gamma     90.00
_cell_volume     8325(3)
_cell_formula_units_Z     16
_cell_measurement_reflns_used     77
_cell_measurement_theta_min     4.64
_cell_measurement_theta_max     12.34
_cell_measurement_temperature     298.0(10)
_cell_measurement_pressure     101(2)
_exptl_crystal_description     prism
_exptl_crystal_colour     Colorless
_exptl_crystal_size_max     0.50
_exptl_crystal_size_mid     0.36
_exptl_crystal_size_min     0.22
_exptl_crystal_density_diffrn     1.094
_exptl_crystal_density_meas     ?
_exptl_crystal_density_method     'not measured'
_exptl_crystal_F_000     2944
_exptl_absorpt_coefficient_mu     0.187
_exptl_absorpt_correction_type     psi-scan
_exptl_absorpt_process_details     'XSCANS (Siemens, 1996)'
_exptl_absorpt_correction_T_min     0.854
_exptl_absorpt_correction_T_max     0.959
_exptl_special_details
;
;
_diffrn_ambient_temperature     298.0(10)
_diffrn_radiation_type     MoK\a
_diffrn_radiation_wavelength     0.71073
_diffrn_radiation_source     'fine-focus sealed tube'
_diffrn_radiation_monochromator     graphite
_diffrn_measurement_device_type     'Bruker P4'
_diffrn_measurement_method     '\w scans'
_diffrn_detector_area_resol_mean     ?
_diffrn_reflns_number     7193
_diffrn_reflns_av_R_equivalents     0.0489
_diffrn_reflns_av_sigmaI/netI     0.0533
_diffrn_reflns_theta_min     2.01
_diffrn_reflns_theta_max     25.05
_diffrn_reflns_theta_full     25.05
_diffrn_measured_fraction_theta_max     0.998
_diffrn_measured_fraction_theta_full     0.998
_diffrn_reflns_limit_h_min     -34
_diffrn_reflns_limit_h_max     13
_diffrn_reflns_limit_k_min     -34
_diffrn_reflns_limit_k_max     1
_diffrn_reflns_limit_l_min     -12
_diffrn_reflns_limit_l_max     12
_diffrn_standards_number     3
_diffrn_standards_interval_count     97
_diffrn_standards_interval_time     ?
_diffrn_standards_decay_%     1.5
loop_
    _diffrn_standard_refln_index_h
    _diffrn_standard_refln_index_k
    _diffrn_standard_refln_index_l
    -3 -3 -2
    -3 1 -2
    3 -3 -2
_refine_special_details
;
;
_reflns_number_total     3671
_reflns_number_gt     1541
_reflns_threshold_expression     I>2\s(I)
_refine_ls_structure_factor_coef     Fsqd
_refine_ls_matrix_type     full
_refine_ls_R_factor_all     0.1522
_refine_ls_R_factor_gt     0.0620
_refine_ls_wR_factor_gt     0.1393
_refine_ls_wR_factor_ref     0.1710
_refine_ls_goodness_of_fit_ref     1.117
_refine_ls_restrained_S_all     1.117
_refine_ls_number_reflns     3671
_refine_ls_number_parameters     229
_refine_ls_number_restraints     0
_refine_ls_number_constraints     0
_refine_ls_hydrogen_treatment     mixed
_refine_ls_weighting_scheme     calc
_refine_ls_weighting_details
                   'calc w=1/[\s^2^(Fo^2^)+(0.06P)^2^] where P=(Fo^2^+2Fc^2^)/3'
_atom_sites_solution_hydrogens     geom
_atom_sites_solution_primary     direct
_atom_sites_solution_secondary     difmap
_refine_ls_shift/su_max     0.000
_refine_ls_shift/su_mean     0.000
_refine_diff_density_max     0.428
_refine_diff_density_min     -0.315
_refine_ls_extinction_method     none
_refine_ls_extinction_coef     ?
loop_
    _atom_type_symbol
    _atom_type_description
    _atom_type_scat_dispersion_real
    _atom_type_scat_dispersion_imag
    _atom_type_scat_source
    'C' 'C' 0.0033 0.0016
                         'International Tables Vol C Tables 4.2.6.8 and 6.1.1.4'
    'H' 'H' 0.0000 0.0000
                         'International Tables Vol C Tables 4.2.6.8 and 6.1.1.4'
    'N' 'N' 0.0061 0.0033
                         'International Tables Vol C Tables 4.2.6.8 and 6.1.1.4'
    'Cl' 'Cl' 0.1484 0.1585
                         'International Tables Vol C Tables 4.2.6.8 and 6.1.1.4'
_computing_data_collection     'XSCANS (Siemens, 1996)'
_computing_cell_refinement     'XSCANS (Siemens, 1996)'
_computing_data_reduction     'XSCANS (Siemens, 1996)'
_computing_structure_solution     'SHELXS97 (Sheldrick, 2008)'
_computing_structure_refinement     'SHELXL97 (Sheldrick, 2008)'
_computing_molecular_graphics     'MERCURY (Macrae <i>et al.</i>,  2006)'
_computing_publication_material     'SHELXL97 (Sheldrick, 2008)'
loop_
    _atom_site_type_symbol
    _atom_site_label
    _atom_site_fract_x
    _atom_site_fract_y
    _atom_site_fract_z
    _atom_site_U_iso_or_equiv
    _atom_site_adp_type
    _atom_site_calc_flag
    _atom_site_refinement_flags
    _atom_site_occupancy
    _atom_site_disorder_assembly
    _atom_site_disorder_group
    Cl Cl1 0.89962(3) 0.22980(3) 0.87464(9) 0.0839(4) Uani d . 1 . .
    C C1 0.84317(12) 0.14527(11) 0.1392(5) 0.0623(9) Uani d . 1 . .
    C C2 0.79611(13) 0.15570(13) 0.1335(6) 0.0824(11) Uani d . 1 . .
    C C3 0.76486(14) 0.11910(17) 0.1272(7) 0.1044(14) Uani d . 1 . .
    H H3A 0.7330 0.1251 0.1223 0.125 Uiso calc R 1 . .
    C C4 0.78047(16) 0.07434(16) 0.1282(8) 0.1031(13) Uani d . 1 . .
    H H4A 0.7591 0.0499 0.1251 0.124 Uiso calc R 1 . .
    C C5 0.82605(17) 0.06477(14) 0.1334(7) 0.1001(13) Uani d . 1 . .
    H H5A 0.8360 0.0339 0.1322 0.120 Uiso calc R 1 . .
    C C6 0.85857(13) 0.10015(13) 0.1404(6) 0.0800(12) Uani d . 1 . .
    N N7 0.87572(10) 0.18264(10) 0.1423(4) 0.0623(8) Uani d . 1 . .
    H H7 0.8870(13) 0.1961(13) 0.057(3) 0.075 Uiso d . 1 . .
    C C8 0.89275(12) 0.20174(12) 0.2519(3) 0.0528(9) Uani d . 1 . .
    C C9 0.87894(9) 0.18619(10) 0.3745(3) 0.0565(8) Uani d . 1 . .
    H H9A 0.8571 0.1622 0.3753 0.068 Uiso calc R 1 . .
    C C10 0.89372(12) 0.20212(12) 0.4965(3) 0.0527(9) Uani d . 1 . .
    N N11 0.87729(10) 0.18288(10) 0.6051(3) 0.0592(8) Uani d . 1 . .
    H H11 0.8875(13) 0.1952(12) 0.693(3) 0.071 Uiso d . 1 . .
    C C12 0.84451(12) 0.14556(11) 0.6106(5) 0.0589(9) Uani d . 1 . .
    C C13 0.79765(13) 0.15614(12) 0.6194(7) 0.0801(10) Uani d . 1 . .
    C C14 0.76658(13) 0.11931(15) 0.6254(7) 0.1053(13) Uani d . 1 . .
    H H14A 0.7347 0.1253 0.6284 0.126 Uiso calc R 1 . .
    C C15 0.78209(15) 0.07445(14) 0.6271(7) 0.0982(12) Uani d . 1 . .
    H H15A 0.7607 0.0501 0.6335 0.118 Uiso calc R 1 . .
    C C16 0.82809(16) 0.06482(12) 0.6197(6) 0.0886(11) Uani d . 1 . .
    H H16A 0.8380 0.0339 0.6192 0.106 Uiso calc R 1 . .
    C C17 0.86083(12) 0.10022(12) 0.6127(6) 0.0725(10) Uani d . 1 . .
    C C18 0.78029(14) 0.20557(14) 0.1303(8) 0.144(2) Uani d . 1 . .
    H H18A 0.7929 0.2219 0.2049 0.217 Uiso calc R 1 . .
    H H18B 0.7468 0.2067 0.1336 0.217 Uiso calc R 1 . .
    H H18C 0.7910 0.2201 0.0506 0.217 Uiso calc R 1 . .
    C C19 0.90988(14) 0.08956(14) 0.1468(7) 0.130(2) Uani d . 1 . .
    H H19A 0.9144 0.0564 0.1496 0.195 Uiso calc R 1 . .
    H H19B 0.9230 0.1035 0.2245 0.195 Uiso calc R 1 . .
    H H19C 0.9251 0.1021 0.0702 0.195 Uiso calc R 1 . .
    C C20 0.92742(11) 0.23930(11) 0.2268(3) 0.0681(10) Uani d . 1 . .
    H H20A 0.9303 0.2443 0.1336 0.102 Uiso calc R 1 . .
    H H20B 0.9572 0.2303 0.2622 0.102 Uiso calc R 1 . .
    H H20C 0.9172 0.2676 0.2683 0.102 Uiso calc R 1 . .
    C C21 0.92784(11) 0.23993(11) 0.5203(3) 0.0685(10) Uani d . 1 . .
    H H21A 0.9306 0.2454 0.6134 0.103 Uiso calc R 1 . .
    H H21B 0.9174 0.2680 0.4777 0.103 Uiso calc R 1 . .
    H H21C 0.9577 0.2310 0.4854 0.103 Uiso calc R 1 . .
    C C22 0.78164(14) 0.20619(14) 0.6190(8) 0.1295(17) Uani d . 1 . .
    H H22A 0.7974 0.2230 0.6876 0.194 Uiso calc R 1 . .
    H H22B 0.7486 0.2073 0.6338 0.194 Uiso calc R 1 . .
    H H22C 0.7887 0.2201 0.5354 0.194 Uiso calc R 1 . .
    C C23 0.91199(13) 0.08983(13) 0.6062(7) 0.1174(17) Uani d . 1 . .
    H H23A 0.9168 0.0567 0.6127 0.176 Uiso calc R 1 . .
    H H23B 0.9277 0.1052 0.6778 0.176 Uiso calc R 1 . .
    H H23C 0.9244 0.1009 0.5241 0.176 Uiso calc R 1 . .
loop_
    _atom_site_aniso_label
    _atom_site_aniso_U_11
    _atom_site_aniso_U_22
    _atom_site_aniso_U_33
    _atom_site_aniso_U_12
    _atom_site_aniso_U_13
    _atom_site_aniso_U_23
    Cl1 0.1080(7) 0.1037(7) 0.0400(4) -0.0103(5) -0.0002(6) 0.0004(6)
    C1 0.077(2) 0.063(2) 0.047(2) -0.0056(19) -0.003(2) -0.007(2)
    C2 0.084(3) 0.076(2) 0.087(3) -0.002(2) -0.023(4) -0.011(4)
    C3 0.081(3) 0.119(3) 0.113(3) -0.013(3) -0.034(5) 0.002(7)
    C4 0.106(3) 0.098(3) 0.105(3) -0.028(3) 0.000(6) 0.001(6)
    C5 0.121(3) 0.075(3) 0.105(3) -0.007(3) 0.000(5) -0.023(4)
    C6 0.089(3) 0.068(2) 0.083(3) -0.009(2) -0.006(3) -0.003(3)
    N7 0.0791(19) 0.0624(17) 0.045(2) -0.0064(15) -0.0018(18) -0.0033(18)
    C8 0.062(2) 0.054(2) 0.0422(19) 0.0017(18) -0.0027(17) -0.0015(17)
    C9 0.0653(18) 0.0616(18) 0.0426(15) -0.0103(14) -0.0007(19) -0.0040(19)
    C10 0.060(2) 0.052(2) 0.045(2) -0.0028(17) -0.0009(17) -0.0006(17)
    N11 0.0787(18) 0.0613(17) 0.038(2) -0.0112(14) -0.0008(17) 0.0027(16)
    C12 0.073(2) 0.064(2) 0.040(2) -0.0079(19) 0.006(2) 0.004(2)
    C13 0.085(3) 0.072(2) 0.082(3) -0.009(2) 0.011(4) -0.001(4)
    C14 0.078(3) 0.106(3) 0.132(4) -0.013(3) 0.007(5) 0.015(7)
    C15 0.105(3) 0.082(3) 0.107(3) -0.021(2) 0.025(5) 0.011(5)
    C16 0.118(3) 0.068(2) 0.079(3) -0.007(2) 0.009(5) -0.005(4)
    C17 0.084(2) 0.066(2) 0.067(3) -0.007(2) -0.006(3) 0.011(3)
    C18 0.108(3) 0.104(3) 0.221(6) 0.025(3) -0.046(7) -0.006(7)
    C19 0.103(3) 0.092(3) 0.194(6) 0.016(2) -0.004(5) -0.012(5)
    C20 0.087(2) 0.070(2) 0.0476(18) -0.017(2) 0.010(2) 0.0013(17)
    C21 0.083(2) 0.072(2) 0.0499(19) -0.013(2) -0.006(2) 0.0015(18)
    C22 0.103(3) 0.095(3) 0.190(5) 0.017(2) 0.028(7) -0.001(6)
    C23 0.096(3) 0.092(3) 0.164(5) 0.013(2) -0.022(4) 0.006(4)
_geom_special_details
;
;
loop_
    _geom_bond_atom_site_label_1
    _geom_bond_atom_site_label_2
    _geom_bond_site_symmetry_2
    _geom_bond_distance
    _geom_bond_publ_flag
    C1 C6 . 1.366(4) ?
    C1 C2 . 1.382(5) ?
    C1 N7 . 1.419(4) ?
    C2 C3 . 1.380(5) ?
    C2 C18 . 1.499(5) ?
    C3 C4 . 1.358(5) ?
    C3 H3A . 0.9300 ?
    C4 C5 . 1.335(5) ?
    C4 H4A . 0.9300 ?
    C5 C6 . 1.378(5) ?
    C5 H5A . 0.9300 ?
    C6 C19 . 1.502(5) ?
    N7 C8 . 1.332(4) ?
    N7 H7 . 1.00(3) ?
    C8 C9 . 1.379(4) ?
    C8 C20 . 1.486(4) ?
    C9 C10 . 1.386(4) ?
    C9 H9A . 0.9300 ?
    C10 N11 . 1.319(4) ?
    C10 C21 . 1.479(4) ?
    N11 C12 . 1.424(4) ?
    N11 H11 . 1.01(3) ?
    C12 C13 . 1.379(4) ?
    C12 C17 . 1.380(4) ?
    C13 C14 . 1.381(5) ?
    C13 C22 . 1.505(5) ?
    C14 C15 . 1.360(5) ?
    C14 H14A . 0.9300 ?
    C15 C16 . 1.348(5) ?
    C15 H15A . 0.9300 ?
    C16 C17 . 1.383(4) ?
    C16 H16A . 0.9300 ?
    C17 C23 . 1.497(4) ?
    C18 H18A . 0.9600 ?
    C18 H18B . 0.9600 ?
    C18 H18C . 0.9600 ?
    C19 H19A . 0.9600 ?
    C19 H19B . 0.9600 ?
    C19 H19C . 0.9600 ?
    C20 H20A . 0.9600 ?
    C20 H20B . 0.9600 ?
    C20 H20C . 0.9600 ?
    C21 H21A . 0.9600 ?
    C21 H21B . 0.9600 ?
    C21 H21C . 0.9600 ?
    C22 H22A . 0.9600 ?
    C22 H22B . 0.9600 ?
    C22 H22C . 0.9600 ?
    C23 H23A . 0.9600 ?
    C23 H23B . 0.9600 ?
    C23 H23C . 0.9600 ?
loop_
    _geom_angle_atom_site_label_1
    _geom_angle_atom_site_label_2
    _geom_angle_atom_site_label_3
    _geom_angle_site_symmetry_1
    _geom_angle_site_symmetry_3
    _geom_angle
    _geom_angle_publ_flag
    C6 C1 C2 . . 121.3(3) ?
    C6 C1 N7 . . 120.1(3) ?
    C2 C1 N7 . . 118.6(3) ?
    C3 C2 C1 . . 118.1(3) ?
    C3 C2 C18 . . 121.8(4) ?
    C1 C2 C18 . . 120.1(3) ?
    C4 C3 C2 . . 120.2(4) ?
    C4 C3 H3A . . 119.9 ?
    C2 C3 H3A . . 119.9 ?
    C5 C4 C3 . . 121.1(4) ?
    C5 C4 H4A . . 119.5 ?
    C3 C4 H4A . . 119.5 ?
    C4 C5 C6 . . 120.8(4) ?
    C4 C5 H5A . . 119.6 ?
    C6 C5 H5A . . 119.6 ?
    C1 C6 C5 . . 118.5(4) ?
    C1 C6 C19 . . 120.5(3) ?
    C5 C6 C19 . . 121.0(4) ?
    C8 N7 C1 . . 124.6(4) ?
    C8 N7 H7 . . 117(2) ?
    C1 N7 H7 . . 119(2) ?
    N7 C8 C9 . . 121.0(3) ?
    N7 C8 C20 . . 113.5(3) ?
    C9 C8 C20 . . 125.5(3) ?
    C8 C9 C10 . . 127.7(3) ?
    C8 C9 H9A . . 116.1 ?
    C10 C9 H9A . . 116.1 ?
    N11 C10 C9 . . 120.0(3) ?
    N11 C10 C21 . . 113.9(3) ?
    C9 C10 C21 . . 126.1(3) ?
    C10 N11 C12 . . 125.6(4) ?
    C10 N11 H11 . . 120(2) ?
    C12 N11 H11 . . 115(2) ?
    C13 C12 C17 . . 122.4(3) ?
    C13 C12 N11 . . 118.6(3) ?
    C17 C12 N11 . . 118.9(3) ?
    C12 C13 C14 . . 117.5(3) ?
    C12 C13 C22 . . 120.4(3) ?
    C14 C13 C22 . . 122.1(4) ?
    C15 C14 C13 . . 120.8(4) ?
    C15 C14 H14A . . 119.6 ?
    C13 C14 H14A . . 119.6 ?
    C16 C15 C14 . . 120.8(4) ?
    C16 C15 H15A . . 119.6 ?
    C14 C15 H15A . . 119.6 ?
    C15 C16 C17 . . 121.0(4) ?
    C15 C16 H16A . . 119.5 ?
    C17 C16 H16A . . 119.5 ?
    C12 C17 C16 . . 117.4(3) ?
    C12 C17 C23 . . 121.2(3) ?
    C16 C17 C23 . . 121.4(3) ?
    C2 C18 H18A . . 109.5 ?
    C2 C18 H18B . . 109.5 ?
    H18A C18 H18B . . 109.5 ?
    C2 C18 H18C . . 109.5 ?
    H18A C18 H18C . . 109.5 ?
    H18B C18 H18C . . 109.5 ?
    C6 C19 H19A . . 109.5 ?
    C6 C19 H19B . . 109.5 ?
    H19A C19 H19B . . 109.5 ?
    C6 C19 H19C . . 109.5 ?
    H19A C19 H19C . . 109.5 ?
    H19B C19 H19C . . 109.5 ?
    C8 C20 H20A . . 109.5 ?
    C8 C20 H20B . . 109.5 ?
    H20A C20 H20B . . 109.5 ?
    C8 C20 H20C . . 109.5 ?
    H20A C20 H20C . . 109.5 ?
    H20B C20 H20C . . 109.5 ?
    C10 C21 H21A . . 109.5 ?
    C10 C21 H21B . . 109.5 ?
    H21A C21 H21B . . 109.5 ?
    C10 C21 H21C . . 109.5 ?
    H21A C21 H21C . . 109.5 ?
    H21B C21 H21C . . 109.5 ?
    C13 C22 H22A . . 109.5 ?
    C13 C22 H22B . . 109.5 ?
    H22A C22 H22B . . 109.5 ?
    C13 C22 H22C . . 109.5 ?
    H22A C22 H22C . . 109.5 ?
    H22B C22 H22C . . 109.5 ?
    C17 C23 H23A . . 109.5 ?
    C17 C23 H23B . . 109.5 ?
    H23A C23 H23B . . 109.5 ?
    C17 C23 H23C . . 109.5 ?
    H23A C23 H23C . . 109.5 ?
    H23B C23 H23C . . 109.5 ?
loop_
    _geom_torsion_atom_site_label_1
    _geom_torsion_atom_site_label_2
    _geom_torsion_atom_site_label_3
    _geom_torsion_atom_site_label_4
    _geom_torsion_site_symmetry_1
    _geom_torsion_site_symmetry_2
    _geom_torsion_site_symmetry_3
    _geom_torsion_site_symmetry_4
    _geom_torsion
    _geom_torsion_publ_flag
    C6 C1 C2 C3 . . . . -0.9(11) ?
    N7 C1 C2 C3 . . . . 178.4(6) ?
    C6 C1 C2 C18 . . . . -179.1(6) ?
    N7 C1 C2 C18 . . . . 0.2(11) ?
    C1 C2 C3 C4 . . . . 0.7(12) ?
    C18 C2 C3 C4 . . . . 178.9(8) ?
    C2 C3 C4 C5 . . . . -0.9(14) ?
    C3 C4 C5 C6 . . . . 1.2(15) ?
    C2 C1 C6 C5 . . . . 1.2(10) ?
    N7 C1 C6 C5 . . . . -178.1(6) ?
    C2 C1 C6 C19 . . . . -179.9(6) ?
    N7 C1 C6 C19 . . . . 0.8(10) ?
    C4 C5 C6 C1 . . . . -1.4(12) ?
    C4 C5 C6 C19 . . . . 179.8(8) ?
    C6 C1 N7 C8 . . . . -88.2(6) ?
    C2 C1 N7 C8 . . . . 92.5(6) ?
    C1 N7 C8 C9 . . . . -0.8(5) ?
    C1 N7 C8 C20 . . . . 178.1(3) ?
    N7 C8 C9 C10 . . . . 179.4(3) ?
    C20 C8 C9 C10 . . . . 0.6(5) ?
    C8 C9 C10 N11 . . . . -179.2(3) ?
    C8 C9 C10 C21 . . . . 0.3(5) ?
    C9 C10 N11 C12 . . . . 0.3(5) ?
    C21 C10 N11 C12 . . . . -179.3(3) ?
    C10 N11 C12 C13 . . . . -92.5(6) ?
    C10 N11 C12 C17 . . . . 90.3(6) ?
    C17 C12 C13 C14 . . . . -2.5(11) ?
    N11 C12 C13 C14 . . . . -179.6(6) ?
    C17 C12 C13 C22 . . . . 178.9(6) ?
    N11 C12 C13 C22 . . . . 1.8(10) ?
    C12 C13 C14 C15 . . . . 2.2(12) ?
    C22 C13 C14 C15 . . . . -179.3(8) ?
    C13 C14 C15 C16 . . . . -1.6(14) ?
    C14 C15 C16 C17 . . . . 1.2(14) ?
    C13 C12 C17 C16 . . . . 2.1(10) ?
    N11 C12 C17 C16 . . . . 179.2(6) ?
    C13 C12 C17 C23 . . . . -178.5(6) ?
    N11 C12 C17 C23 . . . . -1.4(9) ?
    C15 C16 C17 C12 . . . . -1.4(11) ?
    C15 C16 C17 C23 . . . . 179.2(7) ?
loop_
    _geom_hbond_atom_site_label_D
    _geom_hbond_atom_site_label_H
    _geom_hbond_atom_site_label_A
    _geom_hbond_site_symmetry_A
    _geom_hbond_distance_DH
    _geom_hbond_distance_HA
    _geom_hbond_distance_DA
    _geom_hbond_angle_DHA
    _geom_hbond_publ_flag
    N11 H11 Cl1 . 1.01(3) 2.12(3) 3.115(3) 170(3) yes
    N7 H7 Cl1 1_554 1.00(3) 2.12(3) 3.110(4) 170(3) yes
data_global
_journal_date_recd_electronic     2009-03-18
_journal_date_accepted     2009-05-29
_journal_name_full     'Acta Crystallographica, Section E'
_journal_year     2009
_journal_volume     65
_journal_issue      7
_journal_page_first     o1671
_journal_page_last     o1672
_journal_paper_category     QO
_journal_coeditor_code     FL2243
_publ_contact_author_name     'V\'ictor M. Jim\'enez-P\'erez'
_publ_contact_author_address
;
Facultad de Ciencias Qu\'imicas
Universidad Aut\'onoma de Nuevo Le\'on
Av. Pedro de Alba s/n
66451 San Nicol\'as de los Garza, N. L.
Mexico
;
_publ_contact_author_email     vjimenez@fcq.uanl.mx
_publ_contact_author_fax     (+52)(81)82204918
_publ_contact_author_phone     (+52)(81)83294010
_publ_section_title
;
<i>N</i>-[3-(2,6-Dimethylanilino)-1-methylbut-2-enylidene]-2,6-dimethylanilinium
chloride
;
_publ_section_title_footnote
;
 This paper is dedicated to Professor Dr Dr mult. h.c. Herbert W. Roesky
;
loop_
    _publ_author_name
    _publ_author_footnote
    _publ_author_address
    "Jim\'enez-P\'erez, V\'ictor M." .
;
Facultad de Ciencias Qu\'imicas
Universidad Aut\'onoma de Nuevo Le\'on
Av. Pedro de Alba s/n
66451 San Nicol\'as de los Garza, N. L.
Mexico
;
    "Bern\`es, Sylvain" .
;
Facultad de Ciencias Qu\'imicas
Universidad Aut\'onoma de Nuevo Le\'on
Av. Pedro de Alba s/n
66451 San Nicol\'as de los Garza, N. L.
Mexico
;
    "Mun\~oz, Blanca M." .
;
Facultad de Ciencias Qu\'imicas
Universidad Aut\'onoma de Nuevo Le\'on
Av. Pedro de Alba s/n
66451 San Nicol\'as de los Garza, N. L.
Mexico
;
    "Kharisov, Boris I." .
;
Facultad de Ciencias Qu\'imicas
Universidad Aut\'onoma de Nuevo Le\'on
Av. Pedro de Alba s/n
66451 San Nicol\'as de los Garza, N. L.
Mexico
;
    "Vela, Andrea V." .
;
Facultad de Ciencias Qu\'imicas
Universidad Aut\'onoma de Nuevo Le\'on
Av. Pedro de Alba s/n
66451 San Nicol\'as de los Garza, N. L.
Mexico
;
_exptl_special_details
;
^1^H-NMR (CDCl~3~) \d: 2.65 (1-H), 4.29 (3-H), 6.74 (H), 1.94 (arom-o-H),
2.23 (arom-p-H), 4.88 (NH). ^13^C-NMR (CDCl~3~) \d: 21.1 (C-1), 171.5 (C-2),
90.5 (C-3), 139.7 (i-C), 135.5 (o-C), 130.0 (m-C), 132.7 (p-C), 17.5
(arom-o-C), 21.2 (arom-p-C).
;
