# Supplementary material for: N-[3-(2,6-Dimethylanilino)-1-methylbut-2-enylidene]-2,6-dimethylanilinium chloride
Source: Acta Crystallogr Sect E Struct Rep Online. 2009 Jun 24;65(Pt 7):o1671–2. doi: 10.1107/S1600536809020571 (PMC2969422; doi:10.1107/S1600536809020571)
Supplement: Supplementary file 2 [file e-65-o1671-Isup2.hkl]

# 
# h,k,l, Fc-squared, Fo-squared, sigma(Fo-squared) and status flag 
# 
data_I
_shelx_title ' VMJP03 in I4(1)/a LAST REF' 
_shelx_refln_list_code          4 
_shelx_F_calc_maximum      827.22 
_exptl_crystal_F_000      2944.00 
_reflns_d_resolution_high  0.8394 
 
loop_ 
 _symmetry_equiv_pos_as_xyz 
 'x, y, z' 
 '-x+1/2, -y, z+1/2' 
 '-y+3/4, x+1/4, z+1/4' 
 'y+3/4, -x+3/4, z+3/4' 
 'x+1/2, y+1/2, z+1/2' 
 '-x+1, -y+1/2, z+1' 
 '-y+5/4, x+3/4, z+3/4' 
 'y+5/4, -x+5/4, z+5/4' 
 '-x, -y, -z' 
 'x-1/2, y, -z-1/2' 
 'y-3/4, -x-1/4, -z-1/4' 
 '-y-3/4, x-3/4, -z-3/4' 
 '-x+1/2, -y+1/2, -z+1/2' 
 'x, y+1/2, -z' 
 'y-1/4, -x+1/4, -z+1/4' 
 '-y-1/4, x-1/4, -z-1/4' 
 
_cell_length_a    28.6392 
_cell_length_b    28.6392 
_cell_length_c    10.1496 
_cell_angle_alpha  90.000 
_cell_angle_beta   90.000 
_cell_angle_gamma  90.000 
 
_shelx_F_squared_multiplier     1.000 
 
loop_ 
 _refln_index_h 
 _refln_index_k 
 _refln_index_l 
 _refln_F_squared_calc 
 _refln_F_squared_meas 
 _refln_F_squared_sigma 
 _refln_observed_status 
   2   2   0    30078.74    28967.26    341.42 o 
  -2   4   0   155767.34   158253.77   1971.94 o 
   0   4   0   170581.69   175704.69   1973.02 o 
   2   4   0   105745.91   105784.31    804.09 o 
   4   4   0    11800.27    12920.65    151.12 o 
  -4   6   0     1564.51     1194.15     38.16 o 
  -2   6   0     6900.29     8104.86    229.74 o 
   0   6   0     3902.75     4293.50    129.04 o 
   2   6   0   155214.91   156130.91    518.94 o 
   4   6   0   118878.29   120247.76    650.93 o 
   6   6   0   141840.33   151535.72   1681.57 o 
  -6   8   0     1371.42     1257.19     42.69 o 
  -4   8   0    67965.88    71178.95   1672.00 o 
  -2   8   0   266005.50   287890.69   7409.13 o 
   0   8   0        0.84        5.26     27.34 o 
   2   8   0    37507.72    37834.84    446.72 o 
   4   8   0    58085.34    60114.13   1202.95 o 
   6   8   0    87576.21    90246.70    489.47 o 
   8   8   0    22039.45    24132.46    284.29 o 
  -8  10   0    93716.28   110702.04   2562.24 o 
  -6  10   0     8066.93     8323.88    178.20 o 
  -4  10   0    12798.92    10350.30    187.23 o 
  -2  10   0      451.61      479.99     31.59 o 
   0  10   0     4426.11     3838.07    191.66 o 
   2  10   0    77327.48    78704.99    523.30 o 
   4  10   0    61988.33    68052.32    442.16 o 
   6  10   0    23994.64    26272.46    288.80 o 
   8  10   0    31703.38    40759.00    836.00 o 
  10  10   0     2859.55     2725.13    118.06 o 
 -10  12   0       25.24       -1.60     35.26 o 
  -8  12   0      646.64      736.36     95.73 o 
  -6  12   0    22507.73    28779.97    714.75 o 
  -4  12   0    33328.69    40718.18   1024.26 o 
  -2  12   0     3634.81     4270.48    213.79 o 
   0  12   0      690.58      692.69     34.16 o 
   2  12   0     9042.48     9168.51    488.20 o 
   4  12   0     5621.97     5943.56    153.43 o 
   6  12   0    13057.47    13656.89    221.11 o 
  10  12   0    33406.58    39416.20   1126.37 o 
  12  12   0       16.67      -15.22     31.91 o 
 -12  14   0      620.13      535.18     45.13 o 
 -10  14   0    19318.21    19481.42    301.94 o 
  -8  14   0      370.90      550.68     45.13 o 
  -6  14   0     1238.40     1417.74    102.11 o 
  -4  14   0      628.71      513.90     40.61 o 
  -2  14   0     5406.54     6488.82    306.32 o 
   0  14   0       22.88       48.52     25.94 o 
   2  14   0     2840.99     3950.26    127.63 o 
   4  14   0    68575.73    79011.52    759.42 o 
   6  14   0     4250.28     4773.49    210.60 o 
   8  14   0    36418.41    40874.63    580.73 o 
  10  14   0     7387.00     7919.66    293.56 o 
  12  14   0     4389.56     3931.11    140.40 o 
  14  14   0      501.07      504.15     70.20 o 
 -14  16   0     1273.70     1110.41    108.49 o 
 -12  16   0       19.34       27.65     39.87 o 
 -10  16   0      702.25      769.96     56.61 o 
  -8  16   0     1529.24     1720.86     63.18 o 
  -6  16   0     1208.94     1342.26     56.27 o 
  -4  16   0    10707.78    13025.79    845.57 o 
  -2  16   0      290.12      303.16     36.10 o 
   0  16   0     3849.46     4132.54     81.88 o 
   2  16   0      555.07      293.56     51.05 o 
   4  16   0     7235.46     7511.23    261.65 o 
   6  16   0     8675.86     9151.32    312.70 o 
   8  16   0      156.76       89.34     51.05 o 
  10  16   0      989.71      784.95    102.11 o 
  12  16   0        2.77       -6.38     44.67 o 
  14  16   0    12503.10    13650.40    427.57 o 
  16  16   0     8126.40     9266.19    331.85 o 
 -16  18   0     1089.45      797.71     89.34 o 
 -14  18   0       17.50       70.20     57.44 o 
 -12  18   0      911.08     1006.21     60.79 o 
 -10  18   0      395.69      272.16     40.61 o 
  -8  18   0     1447.76     1431.78    149.97 o 
  -6  18   0     1356.08     1296.67    194.64 o 
  -4  18   0     2181.57     2075.30     67.69 o 
  -2  18   0     5203.28     5613.37    456.29 o 
   0  18   0     4683.62     4864.34    168.11 o 
   2  18   0      194.55      172.31     51.05 o 
   4  18   0     1604.32     2239.97     95.73 o 
   6  18   0      242.21      382.90     57.44 o 
   8  18   0      550.13      580.73     70.20 o 
  10  18   0     1657.43     1825.16    102.11 o 
  12  18   0     9103.84    10108.57    325.47 o 
  14  18   0     2627.03     2348.46    121.25 o 
  16  18   0     6307.37     6534.83    185.07 o 
  18  18   0      265.12      299.94     70.20 o 
 -18  20   0      138.43      216.98     63.82 o 
 -16  20   0      824.47      887.05     89.34 o 
 -14  20   0        4.48       12.76     70.20 o 
 -12  20   0     1339.40     1276.35     67.24 o 
 -10  20   0      205.84      181.50     44.45 o 
  -8  20   0     1543.35     1663.46    242.50 o 
  -6  20   0     8661.80     9431.07    583.92 o 
  -4  20   0      240.47      220.21     40.61 o 
  -2  20   0     2611.35     3358.14    137.21 o 
   0  20   0      197.07      246.89     31.42 o 
   2  20   0      859.07      740.27     70.20 o 
   4  20   0     1631.54     1486.93     89.34 o 
   6  20   0    14815.67    14237.52    382.90 o 
   8  20   0      204.92      287.18     89.34 o 
  10  20   0        9.70      -19.15     51.05 o 
  12  20   0      385.13      255.27     63.82 o 
  14  20   0      128.48       31.91     57.44 o 
  16  20   0     5650.37     5839.23    172.31 o 
  18  20   0      732.74      376.52     76.58 o 
  20  20   0      685.12      485.01     82.96 o 
 -20  22   0        0.82       89.34     76.58 o 
 -18  22   0      426.65      319.08     82.96 o 
 -16  22   0       76.87        6.38     63.82 o 
 -14  22   0        0.18      121.25     63.82 o 
 -12  22   0      467.15      372.19     60.63 o 
 -10  22   0     7120.07     8547.45    695.60 o 
  -8  22   0      436.32      432.55     53.59 o 
  -6  22   0     2175.69     2163.26    121.25 o 
  -4  22   0     1364.54     1570.76     79.77 o 
  -2  22   0      263.80       70.20     36.10 o 
   0  22   0       87.66       70.20     30.56 o 
   2  22   0    19181.91    21180.78    478.63 o 
   4  22   0     2143.99     2086.81    108.49 o 
   6  22   0     3945.20     4594.81    146.78 o 
   8  22   0     1716.28     1269.95     95.73 o 
  10  22   0     1003.83      963.63     95.73 o 
  12  22   0      198.12      172.31     76.58 o 
  14  22   0      658.83      721.13     89.34 o 
  16  22   0      515.71      287.18     82.96 o 
  18  22   0       51.35       38.29     57.44 o 
  20  22   0      329.55      587.11    134.02 o 
  22  22   0      112.64       82.96     89.34 o 
 -22  24   0      101.98       82.96     89.34 o 
 -20  24   0      190.25       57.44    121.25 o 
 -18  24   0        7.53       51.05     89.34 o 
 -16  24   0        7.50       25.53     82.96 o 
 -14  24   0       58.53       70.20     63.82 o 
 -12  24   0      588.56      457.95     70.20 o 
 -10  24   0     1127.82      841.43     60.79 o 
  -8  24   0     8367.09     8511.58    277.60 o 
  -6  24   0     1198.09     1096.84     67.24 o 
  -4  24   0     3648.62     3835.65    159.54 o 
  -2  24   0       36.80       89.34     36.10 o 
   0  24   0     2169.93     2176.64     66.32 o 
   2  24   0     1005.21      995.54     82.96 o 
   4  24   0      430.26      612.64     76.58 o 
   6  24   0     4666.14     4416.12    159.54 o 
   8  24   0      743.17      842.38     89.34 o 
  12  24   0      258.88      293.56     70.20 o 
  14  24   0       50.75       51.05     63.82 o 
  16  24   0       10.48       44.67     76.58 o 
  18  24   0       18.03       12.76     89.34 o 
  20  24   0      525.90      523.30    146.78 o 
  22  24   0      182.18      178.69    121.25 o 
  24  24   0       70.02      197.83    102.11 o 
 -22  26   0      160.37       44.67    140.40 o 
 -20  26   0        8.05      -31.91     76.58 o 
 -18  26   0       13.14        0.00     82.96 o 
 -16  26   0       40.96       25.53     95.73 o 
 -14  26   0      489.87      274.41     70.20 o 
 -12  26   0      251.17      165.01     47.86 o 
 -10  26   0        1.29       20.47     54.24 o 
  -8  26   0       25.46       30.56     86.15 o 
  -6  26   0     1170.60      839.56    210.60 o 
  -4  26   0       93.95        9.40     63.82 o 
  -2  26   0       26.30      -41.84     54.24 o 
   0  26   0      209.35      240.45     67.20 o 
   2  26   0     1385.79     1014.69     89.34 o 
   4  26   0     1641.60     1946.41    114.87 o 
   6  26   0     1782.37     1378.44    102.11 o 
   8  26   0      230.39      153.16     70.20 o 
  10  26   0      342.66      114.87     63.82 o 
  12  26   0       88.86       95.73     82.96 o 
  14  26   0       24.75      172.31     63.82 o 
  16  26   0      328.41      114.87    146.78 o 
  18  26   0       42.71     -102.11    102.11 o 
  20  26   0       25.87       70.20    102.11 o 
  22  26   0       34.19      293.56    108.49 o 
 -18  28   0        0.03       44.67     89.34 o 
 -16  28   0       75.82       57.44    121.25 o 
 -14  28   0      229.87       76.58    134.02 o 
 -12  28   0        4.42       33.38     58.14 o 
 -10  28   0      643.18      306.81     87.22 o 
  -8  28   0      106.37      -15.95     76.58 o 
  -6  28   0     1978.70     1888.98     83.39 o 
  -4  28   0      510.95      460.77     82.96 o 
  -2  28   0       22.23       56.43     42.69 o 
   0  28   0        1.12       16.47     56.29 o 
   2  28   0      102.80      134.02     63.82 o 
   4  28   0      228.34      287.18     63.82 o 
   6  28   0     1763.12     1997.46    114.87 o 
   8  28   0       15.46       19.15     57.44 o 
  10  28   0      212.79      -19.15    153.16 o 
  12  28   0      240.58      165.92    165.92 o 
  14  28   0       62.94       76.58     89.34 o 
  16  28   0       87.70      -12.76     95.73 o 
  18  28   0        1.69      -57.44     76.58 o 
 -16  30   0        1.97      114.87    102.11 o 
 -14  30   0       69.30       38.29     95.73 o 
 -12  30   0      422.18      404.50     85.85 o 
 -10  30   0       59.88       96.61     70.20 o 
  -8  30   0       93.93       65.17     74.35 o 
  -6  30   0       52.05      119.66     89.34 o 
  -4  30   0      108.96      139.96     79.77 o 
  -2  30   0       33.49       -6.38     57.44 o 
   0  30   0        0.12      -36.84     36.84 o 
   2  30   0        4.24      -31.91     76.58 o 
   4  30   0       34.60      121.25    108.49 o 
   6  30   0       87.80      159.54     95.73 o 
   8  30   0      421.86      255.27    114.87 o 
  10  30   0       35.53       82.96     95.73 o 
  12  30   0       29.41      -82.96     89.34 o 
  14  30   0        0.04      -89.34     95.73 o 
  16  30   0       28.58      242.50    108.49 o 
 -10  32   0       76.32       92.53     72.20 o 
  -8  32   0      240.97       98.92     95.73 o 
  -6  32   0        0.21       22.45     65.31 o 
  -4  32   0        0.69      -35.84     58.14 o 
  -2  32   0        0.82        0.77     56.27 o 
   0  32   0        5.71      -16.87     50.53 o 
   2  32   0       61.99      204.21     95.73 o 
   4  32   0        3.62       95.73    102.11 o 
   6  32   0       80.48      134.02    153.16 o 
   8  32   0        1.53      -12.76     89.34 o 
  10  32   0       79.24      165.92    134.02 o 
  -2  34   0        3.92      -59.80     59.80 o 
   0  34   0      141.04      222.72    141.24 o 
   2  34   0      246.48      108.49    134.02 o 
   0   1   1        5.81        6.96      5.77 o 
  -1   2   1     8592.94     6746.44    223.09 o 
   1   2   1     5057.30     4317.60    147.44 o 
  -2   3   1     9167.36     7092.57    306.73 o 
   0   3   1       74.80       36.75     11.82 o 
   2   3   1     6819.56     5760.72    268.97 o 
  -3   4   1      463.96      380.50     19.15 o 
  -1   4   1      291.00      175.35     20.91 o 
   1   4   1     1201.66     1242.40     48.24 o 
   3   4   1       35.74        9.38     14.94 o 
  -4   5   1       37.20       41.48     15.95 o 
  -2   5   1       22.66        7.88     14.94 o 
   0   5   1      701.01      733.57     33.85 o 
   2   5   1       54.03       54.24     15.95 o 
   4   5   1     1685.11     1661.41     93.95 o 
  -5   6   1      511.03      508.53     24.87 o 
  -3   6   1       44.90       99.30     18.42 o 
  -1   6   1     1565.23     1444.00     66.12 o 
   1   6   1      243.89      226.09     18.35 o 
   3   6   1     4994.33     4858.37    151.62 o 
   5   6   1     3158.69     2989.58     58.88 o 
  -6   7   1     3671.47     3338.88     59.55 o 
  -4   7   1     4645.25     4633.93    210.94 o 
  -2   7   1      196.35      123.08     29.01 o 
   0   7   1     2955.85     2899.24     85.12 o 
   2   7   1     1291.06     1164.26     43.29 o 
   4   7   1     9165.77     8939.33    316.35 o 
   6   7   1      940.48     1027.53     44.21 o 
  -7   8   1     6129.43     6019.86    134.12 o 
  -5   8   1    17481.01    16610.19    384.11 o 
  -3   8   1     3211.05     3123.61     60.86 o 
  -1   8   1     2957.95     2876.58     72.54 o 
   1   8   1      452.72      445.45     20.50 o 
   3   8   1     6895.03     6606.84    160.67 o 
   5   8   1     5964.98     5969.87    189.75 o 
   7   8   1       72.69       29.17     18.17 o 
  -8   9   1     2905.69     2778.11     64.80 o 
  -6   9   1    19291.93    18903.22    370.29 o 
  -4   9   1    14501.23    14073.96    407.13 o 
  -2   9   1       52.87       35.97     17.33 o 
   0   9   1      867.42      740.27     24.82 o 
   2   9   1     3250.85     3144.98     74.68 o 
   4   9   1     7459.07     7093.40    151.26 o 
   6   9   1      765.72      706.61     22.95 o 
   8   9   1     1584.41     1599.25     28.66 o 
  -9  10   1      128.50      124.86     18.99 o 
  -7  10   1     8771.44     8224.49    318.71 o 
  -5  10   1    16518.43    16008.11    266.29 o 
  -3  10   1     1605.53     1411.56     65.40 o 
  -1  10   1      216.37      215.18     21.85 o 
   1  10   1     2274.80     2079.00     57.35 o 
   3  10   1     7874.98     6980.99    160.24 o 
   5  10   1      689.45      529.62     22.83 o 
   7  10   1     1056.13     1140.10     28.54 o 
   9  10   1      253.54      236.83     21.97 o 
 -10  11   1     4367.44     4408.90     71.19 o 
  -8  11   1      133.18      139.79     22.34 o 
  -6  11   1     6887.18     6744.74    168.56 o 
  -4  11   1     2192.57     2050.65    106.85 o 
  -2  11   1      336.03      268.49     41.58 o 
   0  11   1      492.61      468.01     19.30 o 
   2  11   1     8025.95     7725.88    193.43 o 
   4  11   1     2214.18     1910.93     60.79 o 
   6  11   1     1811.13     1960.81     40.61 o 
   8  11   1     1874.63     1907.98     41.48 o 
  10  11   1     1840.58     1915.51     62.01 o 
 -11  12   1     7699.21     7397.22    168.56 o 
  -9  12   1     3092.99     3189.38     79.44 o 
  -7  12   1      171.77      154.66     25.79 o 
  -5  12   1        8.80       34.61     20.56 o 
  -3  12   1     1709.32     1577.56     70.00 o 
  -1  12   1      368.62      367.25     23.31 o 
   1  12   1     3338.58     3143.54     51.01 o 
   3  12   1     7695.85     7121.81    266.20 o 
   5  12   1      154.93      233.09     26.71 o 
   7  12   1     7006.08     6969.23    136.33 o 
   9  12   1      405.58      366.50     27.81 o 
  11  12   1     4417.52     4396.90    100.38 o 
 -12  13   1     5583.54     5632.38    191.43 o 
 -10  13   1     6482.94     6397.42    294.54 o 
  -8  13   1      765.69      799.29     34.88 o 
  -6  13   1      121.38       83.54     25.04 o 
  -4  13   1     3381.43     3353.65     69.06 o 
  -2  13   1     4006.95     4287.98    187.91 o 
   0  13   1       27.41       36.54     15.33 o 
   2  13   1     4726.94     4884.13    109.12 o 
   4  13   1      131.58      108.77     24.44 o 
   6  13   1     5581.90     5691.82    154.93 o 
   8  13   1     2902.39     2828.61     55.71 o 
  10  13   1       97.00      124.73     28.08 o 
  12  13   1     2763.72     2561.29    107.77 o 
 -13  14   1     2015.86     1680.46     62.69 o 
 -11  14   1     4380.44     4189.04    171.33 o 
  -9  14   1      820.73      916.29     52.88 o 
  -7  14   1       46.97       83.58     23.02 o 
  -5  14   1     3591.36     3195.66    120.22 o 
  -3  14   1     8095.56     7712.74    209.09 o 
  -1  14   1     1658.47     1697.43     86.58 o 
   1  14   1      540.82      553.61     23.83 o 
   3  14   1      562.69      622.36     40.61 o 
   5  14   1     1262.98     1190.82     70.20 o 
   7  14   1     4988.20     5308.81    162.26 o 
   9  14   1      936.00      903.02     49.64 o 
  11  14   1      327.49      353.89     45.13 o 
  13  14   1      329.91      241.67     60.63 o 
 -14  15   1       20.25      -13.47     37.69 o 
 -12  15   1     1595.88     1503.41     58.03 o 
 -10  15   1      283.59      255.04     27.81 o 
  -8  15   1       99.96      107.03     25.23 o 
  -6  15   1      560.91      548.99     32.29 o 
  -4  15   1     6522.72     6715.02    240.90 o 
  -2  15   1     4777.74     4750.44    221.99 o 
   0  15   1      211.67      221.65     19.85 o 
   2  15   1      275.66      231.99     36.10 o 
   4  15   1      103.58       67.01     31.59 o 
   6  15   1     3510.96     3066.48     76.71 o 
   8  15   1     2561.04     2544.19    102.11 o 
  10  15   1        4.53       22.09     44.67 o 
  12  15   1       42.00       23.40     33.62 o 
  14  15   1      140.61      110.49     73.39 o 
 -15  16   1      192.79      155.18     40.61 o 
 -13  16   1      148.46      131.89     33.16 o 
 -11  16   1        2.76       21.33     25.23 o 
  -9  16   1     1053.35     1062.57     31.66 o 
  -7  16   1      495.57      567.41     58.79 o 
  -5  16   1     1438.99     1407.03     41.30 o 
  -3  16   1     4628.08     4737.13    103.53 o 
  -1  16   1     1107.56     1119.00     58.03 o 
   1  16   1      229.85      199.96     26.00 o 
   3  16   1       23.71       54.24     31.59 o 
   5  16   1     2118.07     1876.21     63.18 o 
   7  16   1     1632.52     1730.59     63.18 o 
   9  16   1      124.13      158.11     70.20 o 
  11  16   1       89.53       76.58     51.05 o 
  13  16   1       25.04      -39.87     39.87 o 
  15  16   1     1257.52     1244.95     63.18 o 
 -16  17   1     1012.30      912.57     62.69 o 
 -14  17   1       13.53       51.05     36.10 o 
 -12  17   1        0.61       19.30     26.81 o 
 -10  17   1     1180.04     1254.81     58.03 o 
  -8  17   1     3294.25     3110.01     89.35 o 
  -6  17   1      129.40      167.85     25.53 o 
  -4  17   1     1490.94     1556.04     76.45 o 
  -2  17   1      749.96      906.20     68.16 o 
   0  17   1      184.30      141.91     20.18 o 
   2  17   1       71.54       74.45     33.62 o 
   4  17   1      945.64      850.24     54.24 o 
   6  17   1     1628.13     1534.80     63.18 o 
   8  17   1      364.23      399.54     98.92 o 
  10  17   1      241.22      239.54     86.15 o 
  12  17   1      144.93      109.61     38.16 o 
  14  17   1      529.15      540.78     54.15 o 
  16  17   1     1713.32     1849.06     74.35 o 
 -17  18   1      706.71      661.59     60.79 o 
 -15  18   1       70.77       40.17     38.16 o 
 -13  18   1        0.01      -12.76     29.48 o 
 -11  18   1      490.20      377.07     47.14 o 
  -9  18   1     2577.83     2614.70     47.57 o 
  -7  18   1     2367.87     2413.60     88.43 o 
  -5  18   1       57.58       50.90     26.03 o 
  -3  18   1       71.72       89.95     23.02 o 
  -1  18   1      367.49      292.57     29.42 o 
   1  18   1      918.41      826.61     54.23 o 
   3  18   1       49.76      102.82     51.05 o 
   5  18   1     1841.81     1631.56     82.96 o 
   7  18   1      673.17      630.55     45.13 o 
   9  18   1      114.01       86.15     31.59 o 
  11  18   1      583.54      613.21     49.64 o 
  13  18   1       54.41        7.54     76.58 o 
  15  18   1      278.13      312.70     49.64 o 
  17  18   1     1164.62     1121.26     92.53 o 
 -18  19   1      589.74      622.21     60.79 o 
 -16  19   1       34.89       15.45     42.69 o 
 -14  19   1       87.94      124.44     60.63 o 
 -12  19   1       20.77        7.23     30.43 o 
 -10  19   1     1056.88     1072.11     67.24 o 
  -8  19   1     2370.84     2374.36    103.98 o 
  -6  19   1      641.32      639.36     35.43 o 
  -4  19   1       47.52       48.71     23.77 o 
  -2  19   1      526.35      421.17     31.67 o 
   0  19   1     2237.99     1915.41     82.42 o 
   2  19   1      248.76      163.96     36.10 o 
   4  19   1      620.16      608.69     47.22 o 
   6  19   1      520.03      646.50    124.44 o 
   8  19   1       12.48      -31.55     37.69 o 
  10  19   1      654.89      704.15     51.75 o 
  12  19   1      709.15      663.51     63.82 o 
  14  19   1       16.82       24.52     42.69 o 
  16  19   1      814.60      766.28     63.18 o 
  18  19   1      463.81      527.43     56.27 o 
 -19  20   1       18.77       11.05     50.76 o 
 -17  20   1       25.51       51.43     38.16 o 
 -15  20   1      107.05       73.39     40.61 o 
 -13  20   1      137.08      102.46     42.20 o 
 -11  20   1      325.78      289.95     32.37 o 
  -9  20   1      775.94      752.29     31.76 o 
  -7  20   1      104.35      121.76     28.55 o 
  -5  20   1       39.20       27.95     24.60 o 
  -3  20   1      761.14      737.63     42.37 o 
  -1  20   1     2011.22     1911.72     49.25 o 
   1  20   1     2017.56     1983.05     62.38 o 
   3  20   1        7.29       17.44     33.62 o 
   5  20   1      374.32      326.51     44.45 o 
   7  20   1       31.03        6.38     36.10 o 
   9  20   1      274.51      213.26     45.13 o 
  11  20   1      810.40      757.92    108.49 o 
  13  20   1      243.86       98.92     45.13 o 
  15  20   1        5.05       25.53     57.44 o 
  17  20   1      131.50      172.31     45.13 o 
  19  20   1       13.98      122.93     42.69 o 
 -20  21   1        0.01      -51.05     51.05 o 
 -18  21   1        8.41      113.74     38.16 o 
 -16  21   1      143.05      167.27     40.61 o 
 -14  21   1      344.77      449.59     47.22 o 
 -12  21   1        9.25       16.46     26.76 o 
 -10  21   1      163.44      120.58     30.19 o 
  -8  21   1        6.90      -25.53     30.16 o 
  -6  21   1        3.08      -15.95     25.53 o 
  -4  21   1       55.67       67.66     28.45 o 
  -2  21   1      984.35      993.46     53.42 o 
   0  21   1     1864.24     1889.90     45.66 o 
   2  21   1      286.82      309.43     60.63 o 
   4  21   1       15.04      -12.76     51.05 o 
   6  21   1      130.74      111.51     42.69 o 
   8  21   1       95.98       51.05     76.58 o 
  10  21   1      640.98      634.57    118.06 o 
  12  21   1      541.13      580.79     51.75 o 
  14  21   1       50.31      -10.33     47.22 o 
  16  21   1        4.00       44.67     45.13 o 
  18  21   1       13.16       12.76     40.61 o 
  20  21   1       22.90       -3.19     45.13 o 
 -21  22   1        0.66      -24.00     55.20 o 
 -19  22   1       11.78       44.67     36.10 o 
 -17  22   1       64.68       41.06     50.58 o 
 -15  22   1      486.90      574.10     63.72 o 
 -13  22   1      312.32      316.97     44.68 o 
 -11  22   1       19.93       -4.79     33.62 o 
  -9  22   1      101.57       54.50     23.67 o 
  -7  22   1       74.31       70.62     29.68 o 
  -5  22   1      461.23      430.66     34.21 o 
  -3  22   1       29.93       61.00     26.98 o 
  -1  22   1      815.29      883.95     40.44 o 
   1  22   1      481.56      489.92     50.56 o 
   3  22   1        6.90       49.55     38.16 o 
   5  22   1        6.65      -16.35     47.86 o 
   7  22   1       15.00       -9.57     41.48 o 
   9  22   1      239.86      206.71     44.45 o 
  11  22   1      476.46      503.42     54.15 o 
  13  22   1      122.14      159.54     47.22 o 
  15  22   1        0.74       21.02     38.16 o 
  17  22   1        3.86      -29.36     42.48 o 
  19  22   1      232.07      183.79     70.20 o 
  21  22   1      131.59      120.02     69.84 o 
 -22  23   1        2.72       86.15     63.18 o 
 -20  23   1       46.29      133.19     68.97 o 
 -18  23   1        3.31       50.30     38.16 o 
 -16  23   1      211.31      212.81     45.13 o 
 -14  23   1      429.47      410.03     47.22 o 
 -12  23   1       46.34       10.73     34.67 o 
 -10  23   1       35.61      132.48     37.77 o 
  -8  23   1      124.44       94.04     30.79 o 
  -6  23   1      797.09      772.02     42.37 o 
  -4  23   1      150.65      180.21     32.20 o 
  -2  23   1       93.76      103.70     28.55 o 
   0  23   1      104.72      128.91     24.50 o 
   2  23   1      107.91      226.59     45.13 o 
   4  23   1       26.92       -9.57     40.61 o 
   6  23   1      127.07      118.92     57.44 o 
   8  23   1      108.55       77.92     42.69 o 
  10  23   1      321.28      312.83     49.64 o 
  12  23   1       97.68      122.72     56.61 o 
  14  23   1       32.37       43.66     42.69 o 
  16  23   1        0.03      -38.16     38.16 o 
  18  23   1      111.46       73.39     47.86 o 
  20  23   1      224.97      138.34     69.84 o 
  22  23   1       68.13       -0.41     68.97 o 
 -23  24   1        1.44       42.79     73.19 o 
 -21  24   1       75.84       83.35     71.93 o 
 -19  24   1       42.67       18.20     60.79 o 
 -17  24   1       46.52      -12.76     36.10 o 
 -15  24   1      196.75      274.26     57.44 o 
 -13  24   1       25.49       10.29     42.70 o 
 -11  24   1        1.81      -26.48     27.77 o 
  -9  24   1      183.57      153.61     27.81 o 
  -7  24   1      433.39      417.42     50.66 o 
  -5  24   1      227.29      225.84     32.62 o 
  -3  24   1       94.81      162.51     29.42 o 
  -1  24   1        3.95       -8.84     27.78 o 
   1  24   1        5.73       29.72     26.75 o 
   3  24   1       27.45       35.94     42.69 o 
   5  24   1       59.51      130.82     40.61 o 
   7  24   1       14.48       18.77     60.63 o 
   9  24   1      170.90      178.64     51.05 o 
  11  24   1      109.34      158.31     56.61 o 
  13  24   1       16.51        5.11     54.24 o 
  15  24   1      144.43      127.63     45.13 o 
  17  24   1        0.50       22.84     57.44 o 
  19  24   1      146.46       86.51     79.73 o 
  21  24   1      115.29       63.64     81.22 o 
  23  24   1       20.36        9.57     79.77 o 
 -22  25   1       67.08       60.63     67.69 o 
 -20  25   1      121.53      152.06     65.31 o 
 -18  25   1        6.14       94.74     58.14 o 
 -16  25   1       48.63       12.51     56.27 o 
 -14  25   1       18.23       87.22     47.22 o 
 -12  25   1        0.07       -2.39     28.39 o 
 -10  25   1        8.92        6.97     28.68 o 
  -8  25   1       74.71       96.19     27.57 o 
  -6  25   1      278.21      251.85     44.15 o 
  -4  25   1      151.91      273.06     33.73 o 
  -2  25   1       19.74       31.91     35.00 o 
   0  25   1       28.26       44.15     26.93 o 
   2  25   1       85.48       28.14     73.39 o 
   4  25   1      247.33      260.19     47.22 o 
   6  25   1       44.79       68.18     42.69 o 
   8  25   1       54.90       55.92     47.22 o 
  10  25   1      165.86      231.44     49.03 o 
  12  25   1        1.14       21.27     47.86 o 
  14  25   1      168.88      105.30     79.77 o 
  16  25   1       74.56      146.78     68.97 o 
  18  25   1        1.77        8.12     73.54 o 
  20  25   1       70.74       77.74     92.53 o 
  22  25   1       29.39       70.43     60.79 o 
 -21  26   1       51.12      125.35    121.25 o 
 -19  26   1       32.96       69.98     98.92 o 
 -17  26   1        0.10      -19.15     49.03 o 
 -15  26   1        0.05      -47.22     47.22 o 
 -13  26   1       17.61      -11.29     43.27 o 
 -11  26   1       33.94       13.87     26.41 o 
  -9  26   1        9.62        5.41     25.13 o 
  -7  26   1      153.04      103.91     48.82 o 
  -5  26   1       87.63      137.68     30.46 o 
  -3  26   1        8.48       47.26     28.48 o 
  -1  26   1        5.65       22.15     25.56 o 
   1  26   1       63.84       41.05     24.85 o 
   3  26   1      368.22      322.45     51.05 o 
   5  26   1      405.21      475.06     92.53 o 
   7  26   1        2.89      -28.26     47.22 o 
   9  26   1      177.54      154.98     54.24 o 
  11  26   1       44.28       19.15     48.31 o 
  13  26   1       52.56       78.93     44.67 o 
  15  26   1      159.60      100.56    159.54 o 
  17  26   1       21.24      -42.31     60.79 o 
  19  26   1        0.18       19.15     67.69 o 
  21  26   1        0.36      -56.27     56.27 o 
 -20  27   1       26.38      -19.15     58.66 o 
 -18  27   1        2.18       -1.60     95.73 o 
 -16  27   1        0.39      -13.75     73.39 o 
 -14  27   1       40.95       41.48     58.66 o 
 -12  27   1       74.03       18.54     44.92 o 
 -10  27   1        0.35      -29.14     29.14 o 
  -8  27   1       35.96       14.77     26.22 o 
  -6  27   1        1.29        4.88     28.25 o 
  -4  27   1        2.51       13.64     25.90 o 
  -2  27   1        2.49       -6.96     30.56 o 
   0  27   1        9.28       31.61     23.78 o 
   2  27   1      278.21      254.06     45.13 o 
   4  27   1      318.94      385.35     67.01 o 
   6  27   1       25.07       84.35     48.31 o 
   8  27   1       41.73       -5.26     38.16 o 
  10  27   1       60.84       70.53     42.69 o 
  12  27   1        3.26       19.56     69.84 o 
  14  27   1       86.65       43.02     69.84 o 
  16  27   1       53.77      -21.94     71.78 o 
  18  27   1        7.55       15.32     67.24 o 
  20  27   1        7.26      -60.79     60.79 o 
 -19  28   1        0.12       12.76     67.69 o 
 -17  28   1        0.18       41.48     54.15 o 
 -15  28   1        9.85       14.81     56.27 o 
 -13  28   1       53.27       74.00     54.46 o 
 -11  28   1       15.49        7.62     48.82 o 
  -9  28   1        1.95       29.67     27.99 o 
  -7  28   1        2.79       20.28     42.96 o 
  -5  28   1        7.23       56.81     32.20 o 
  -3  28   1       32.28        5.77     39.61 o 
  -1  28   1       22.90       87.84     30.16 o 
   1  28   1        9.72       -4.50     27.54 o 
   3  28   1      149.50      177.66     98.92 o 
   5  28   1      140.50      253.63     73.39 o 
   7  28   1        5.68        3.65     45.95 o 
   9  28   1       36.23      -41.06     51.75 o 
  11  28   1        6.36       -3.31     60.79 o 
  13  28   1       22.96      140.40     60.79 o 
  15  28   1       24.11       84.24     88.90 o 
  17  28   1        0.01      140.78     74.35 o 
  19  28   1        1.95       31.50     69.84 o 
 -16  29   1        0.86       28.72     54.15 o 
 -14  29   1       22.78      -19.15     79.77 o 
 -12  29   1       28.94       77.63     59.87 o 
 -10  29   1        3.44       46.58     40.48 o 
  -8  29   1        2.07        2.24     37.06 o 
  -6  29   1        6.32       -9.16     39.99 o 
  -4  29   1       31.28      -29.92     29.94 o 
  -2  29   1       67.36       18.58     32.93 o 
   0  29   1       16.73       13.93     22.35 o 
   2  29   1       25.65      -44.67     70.20 o 
   4  29   1      122.02      175.85     54.24 o 
   6  29   1       16.18      140.40     67.69 o 
   8  29   1       17.22       -0.58     49.03 o 
  10  29   1       22.35      -49.99    111.68 o 
  12  29   1        0.72       25.10     67.24 o 
  14  29   1       24.14       -1.28     70.20 o 
  16  29   1        0.01        5.67     60.79 o 
 -15  30   1        1.98      -25.27     56.27 o 
 -13  30   1        3.64      -16.62     44.64 o 
 -11  30   1        7.03       -0.64     52.50 o 
  -9  30   1        3.42       90.80     34.14 o 
  -7  30   1        0.12       73.30     45.09 o 
  -5  30   1       17.52       12.64     42.17 o 
  -3  30   1       52.97        3.56     42.51 o 
  -1  30   1       58.08       85.42     44.68 o 
   1  30   1        0.67        5.12     36.44 o 
   3  30   1       25.87       98.92     63.18 o 
   5  30   1        9.72       77.72    118.06 o 
   7  30   1       18.76      -53.51     58.14 o 
   9  30   1       16.09      -42.71     58.14 o 
  11  30   1        3.53       61.62     65.31 o 
  13  30   1        5.85       26.24     63.82 o 
  15  30   1        0.28       15.95     62.69 o 
 -12  31   1        0.65      -38.16     38.16 o 
 -10  31   1        0.15      -16.20     41.11 o 
  -8  31   1        0.56       54.08     45.55 o 
  -6  31   1        2.15       52.10     48.06 o 
  -4  31   1       13.95       70.36     45.13 o 
  -2  31   1       35.10       51.73     45.85 o 
   0  31   1       14.86       28.91     36.94 o 
   2  31   1        3.73       -6.78     71.78 o 
   4  31   1        3.35       91.68     65.90 o 
   6  31   1        5.63      -37.69     68.47 o 
   8  31   1        9.35       23.73     71.78 o 
  10  31   1        2.79      -32.33     65.90 o 
  12  31   1        7.15       72.87     69.84 o 
 -11  32   1        9.12       24.26     41.43 o 
  -9  32   1       10.36       -1.16     34.23 o 
  -7  32   1        0.41      -33.26     39.99 o 
  -5  32   1       11.85       42.98     40.56 o 
  -3  32   1       15.17       23.36     54.35 o 
  -1  32   1       12.26        2.58     43.47 o 
   1  32   1        0.45      -36.45     36.45 o 
   3  32   1        4.99      -14.73     58.14 o 
   5  32   1        0.04       -3.96     65.31 o 
   7  32   1       23.92      -15.95     67.69 o 
   9  32   1        7.85       18.29     67.24 o 
  11  32   1        1.92       70.20     67.69 o 
  -8  33   1        2.06       -7.55     41.44 o 
  -6  33   1        0.98      -34.91     34.91 o 
  -4  33   1        5.74       -4.21     40.56 o 
  -2  33   1        4.50      -17.61     44.68 o 
   0  33   1        0.54      -11.09     33.54 o 
   2  33   1        7.02      102.69     69.56 o 
   4  33   1        0.05      -42.22     58.14 o 
   6  33   1       18.07      -35.56     62.69 o 
   8  33   1       28.76      215.00     65.31 o 
   1   1   2    66758.86    63884.67   2293.30 o 
   0   2   2        7.40        8.51     20.06 o 
   2   2   2       59.30       25.53     22.56 o 
  -1   3   2    34401.80    31685.33    222.69 o 
   1   3   2   551096.13   543419.38  18210.62 o 
   3   3   2   187075.81   177623.55    590.30 o 
  -2   4   2       41.50       35.10     27.08 o 
   0   4   2       26.21       34.04     22.11 o 
   2   4   2      103.86       95.73     27.08 o 
   4   4   2       53.52       85.83     60.63 o 
  -3   5   2     1652.09     1506.51     40.61 o 
  -1   5   2      419.05      430.73     25.79 o 
   1   5   2    57912.09    61307.52   1820.69 o 
   3   5   2    39745.28    40159.14    291.03 o 
   5   5   2    16342.49    15099.14    312.70 o 
  -4   6   2       25.63       12.76     22.56 o 
  -2   6   2        0.00       -6.96     41.48 o 
   0   6   2        3.57      -17.15     20.64 o 
   2   6   2        1.73       19.15     31.91 o 
   4   6   2       30.79       40.61     24.51 o 
   6   6   2        1.89      -22.34     27.08 o 
  -5   7   2     5828.29     6466.46    146.19 o 
  -3   7   2      541.46      390.55     41.48 o 
  -1   7   2      318.99      403.94     25.79 o 
   1   7   2    16786.19    16554.35    338.97 o 
   3   7   2    14126.38    14491.72    194.04 o 
   5   7   2      907.47     1241.15     51.05 o 
   7   7   2      411.48      572.40     38.29 o 
  -6   8   2        8.51       12.76     27.08 o 
  -4   8   2       23.05       38.29     27.08 o 
  -2   8   2        2.82       38.29     38.29 o 
   0   8   2        9.93       32.31     20.64 o 
   2   8   2        6.79       22.34     27.08 o 
   4   8   2        2.85      -18.56     28.72 o 
   6   8   2        0.60        3.19     27.08 o 
   8   8   2        7.53       15.95     35.10 o 
  -7   9   2       64.44       82.96     31.91 o 
  -5   9   2     2957.31     3198.26     82.66 o 
  -3   9   2    13540.77    13772.96    207.58 o 
  -1   9   2    18464.47    19557.25    526.88 o 
   1   9   2        6.87        3.83     17.12 o 
   3   9   2    10997.45    11613.29    309.54 o 
   5   9   2     4666.55     5362.09    259.87 o 
   7   9   2       22.04       10.64     22.11 o 
   9   9   2    38683.17    40613.42    921.96 o 
  -8  10   2        0.01       -6.38     27.08 o 
  -6  10   2       38.38       -5.98     35.26 o 
  -4  10   2        2.74      -15.22     31.91 o 
  -2  10   2        6.07       22.34     27.08 o 
   0  10   2       10.53        7.10     18.74 o 
   2  10   2        2.60       -8.62     23.15 o 
   4  10   2        2.95        7.34     25.35 o 
   6  10   2        0.14      -19.15     22.11 o 
   8  10   2       19.01       39.30     39.35 o 
  10  10   2       25.20       42.54     25.79 o 
  -9  11   2     1696.53     2053.36     51.58 o 
  -7  11   2     2992.62     3427.40    111.68 o 
  -5  11   2      732.54      938.50     45.13 o 
  -3  11   2    54963.77    56395.17   2453.75 o 
  -1  11   2    10121.46     8862.91    450.96 o 
   1  11   2     7831.10     9219.22    280.68 o 
   3  11   2     3110.41     3412.36    162.73 o 
   5  11   2     7687.60     8803.95    309.51 o 
   7  11   2    31857.01    38316.09   1317.82 o 
   9  11   2    13697.09    14651.55    243.68 o 
  11  11   2     9958.71    14668.52    532.87 o 
 -10  12   2        6.65      -14.89     25.79 o 
  -8  12   2        5.42       37.44     35.10 o 
  -6  12   2        8.70       -6.38     31.59 o 
  -4  12   2        9.95       27.00     29.07 o 
  -2  12   2        1.12        9.33     29.07 o 
   0  12   2       15.99       36.20     21.09 o 
   2  12   2        8.21       22.34     60.63 o 
   4  12   2        6.31       16.69     31.91 o 
   6  12   2        8.43       -3.19     31.59 o 
   8  12   2        0.07       28.72     35.10 o 
  10  12   2       30.40       88.15     35.26 o 
  12  12   2        3.24       54.24     31.59 o 
 -11  13   2      430.40      599.83     47.22 o 
  -9  13   2     1219.18     1205.93     66.23 o 
  -7  13   2    54244.42    57483.25   2855.80 o 
  -5  13   2      311.55      263.22     36.10 o 
  -3  13   2        9.72       -9.57     27.08 o 
  -1  13   2    19721.50    22618.58    577.15 o 
   1  13   2     8532.87     9162.06    185.73 o 
   3  13   2     2444.10     3457.82    175.50 o 
   5  13   2    12171.68    14568.06    408.43 o 
   7  13   2     2273.28     2658.79    165.92 o 
   9  13   2     1129.85     1494.65     54.15 o 
  11  13   2      151.40      280.79     51.05 o 
  13  13   2      591.43      612.64     63.82 o 
 -12  14   2        0.03        3.19     67.01 o 
 -10  14   2        0.23        6.38     31.91 o 
  -8  14   2        1.65       42.44     60.63 o 
  -6  14   2        8.72       15.95     31.59 o 
  -4  14   2        0.04      -17.67     63.82 o 
  -2  14   2        0.22      -15.95     27.08 o 
   0  14   2        1.00       27.65     25.79 o 
   2  14   2        0.27       -6.38     44.67 o 
   4  14   2        0.05      -44.67     44.67 o 
   6  14   2       14.36      -38.29     44.67 o 
   8  14   2       22.78       38.29     44.67 o 
  10  14   2        9.98       19.15     51.05 o 
  12  14   2        0.08       31.91     44.67 o 
  14  14   2        1.29       76.58     76.58 o 
 -13  15   2     1881.71     1940.03    108.49 o 
 -11  15   2       43.65       13.10     38.59 o 
  -9  15   2      227.56      179.14     29.48 o 
  -7  15   2     1098.71     1147.61    121.25 o 
  -5  15   2      292.71      378.21     79.77 o 
  -3  15   2    11362.83    13178.28    615.83 o 
  -1  15   2     2713.24     3154.22    347.80 o 
   1  15   2    24233.21    27401.58    623.04 o 
   3  15   2    13857.36    14103.50    344.61 o 
   5  15   2     3927.09     4358.68    140.40 o 
   7  15   2     1667.78     1531.60     82.96 o 
   9  15   2     1018.27     1033.83     76.58 o 
  11  15   2      274.02      102.11     57.44 o 
  13  15   2     7470.45     7536.76    293.56 o 
  15  15   2      115.96      140.40     70.20 o 
 -14  16   2        4.76       70.20     57.44 o 
 -12  16   2       22.76       51.05     40.61 o 
 -10  16   2        9.00        7.66     33.62 o 
  -8  16   2        5.76       35.10     54.24 o 
  -6  16   2        2.22      -33.50     95.73 o 
  -4  16   2        0.37      -26.80     54.24 o 
  -2  16   2        5.21       48.80     36.60 o 
   0  16   2        2.33        2.77     26.86 o 
   2  16   2       11.90       25.53     51.05 o 
   4  16   2        2.53       25.53     51.05 o 
   6  16   2       16.76       25.53     38.29 o 
   8  16   2        1.36      -31.91     38.29 o 
  10  16   2       13.16      -44.67     57.44 o 
  12  16   2       17.86      -51.05     51.05 o 
  14  16   2        5.76       63.82     57.44 o 
  16  16   2        0.26      -19.15     57.44 o 
 -15  17   2     5901.41     6930.50    274.41 o 
 -13  17   2      370.11      255.27     63.82 o 
 -11  17   2      433.07      585.79     47.22 o 
  -9  17   2        7.26      -20.89     28.08 o 
  -7  17   2      349.05      246.98     63.82 o 
  -5  17   2       18.27       41.48     31.59 o 
  -3  17   2      457.82      510.73     89.34 o 
  -1  17   2       82.17       92.53     54.24 o 
   1  17   2      763.78      756.08     37.96 o 
   3  17   2     2893.50     2999.39    108.49 o 
   5  17   2      378.28      504.15     63.82 o 
   7  17   2      680.95      638.17     63.82 o 
   9  17   2      386.08      414.81     63.82 o 
  11  17   2      423.99      510.53     63.82 o 
  13  17   2        3.29      -57.44     57.44 o 
  15  17   2     7071.99     7677.15    293.56 o 
  17  17   2      995.12      823.24     89.34 o 
 -16  18   2        1.21       44.67     51.05 o 
 -14  18   2        4.67      -19.15     51.05 o 
 -12  18   2        8.23        5.37     41.29 o 
 -10  18   2       12.48      -39.87     39.87 o 
  -8  18   2        1.10       38.72     41.48 o 
  -6  18   2        1.92        8.51     89.34 o 
  -4  18   2       30.15       15.32     38.29 o 
  -2  18   2        5.17      -36.10     36.10 o 
   0  18   2        0.17       -8.05     33.48 o 
   2  18   2        1.02       70.20     44.67 o 
   4  18   2       10.42       63.82     44.67 o 
   6  18   2       11.54       12.76     51.05 o 
   8  18   2       26.86       31.91     70.20 o 
  10  18   2        0.59      -19.15     51.05 o 
  12  18   2        8.60       76.58     51.05 o 
  14  18   2       11.75       51.05     57.44 o 
  16  18   2        0.55       57.44     57.44 o 
  18  18   2        0.05      140.40     63.82 o 
 -17  19   2     1703.94     1831.54    108.49 o 
 -15  19   2      619.21      421.19     70.20 o 
 -13  19   2      108.63      165.92     57.44 o 
 -11  19   2       21.71       13.19     89.34 o 
  -9  19   2      549.89      498.05     49.57 o 
  -7  19   2     5810.01     5298.93    226.55 o 
  -5  19   2     8487.80     8934.08    564.78 o 
  -3  19   2      481.26      592.06     95.73 o 
  -1  19   2      164.01      237.72     70.20 o 
   1  19   2     1816.13     2045.02    194.64 o 
   3  19   2      622.93      491.39     76.58 o 
   5  19   2     2625.58     3114.26    114.87 o 
   7  19   2      192.08      114.87     63.82 o 
   9  19   2        2.19       44.67     57.44 o 
  11  19   2     3316.53     3522.68    127.63 o 
  13  19   2       22.01       63.82     63.82 o 
  15  19   2     1354.86     1410.35    102.11 o 
  17  19   2      177.28       57.44     63.82 o 
  19  19   2      547.03      657.31     76.58 o 
 -18  20   2        0.05        0.00     57.44 o 
 -16  20   2        1.76      108.49     57.44 o 
 -14  20   2        0.59       70.20     51.05 o 
 -12  20   2        0.54      118.06     40.61 o 
 -10  20   2        0.72       19.15     42.69 o 
  -8  20   2        5.61      -36.10     36.10 o 
  -6  20   2        0.18      -46.17     79.77 o 
  -4  20   2        0.01      -14.04    102.11 o 
  -2  20   2        1.47       11.26     44.67 o 
   0  20   2        5.36      -24.66     28.08 o 
   2  20   2        0.81      -19.15     44.67 o 
   4  20   2        7.56      -19.15     51.05 o 
   6  20   2        2.55       44.67     51.05 o 
   8  20   2        1.45      -12.76     57.44 o 
  10  20   2        0.79      -51.05     57.44 o 
  12  20   2        5.09       19.15     51.05 o 
  14  20   2        5.56       38.29     63.82 o 
  16  20   2        2.96       51.05     82.96 o 
  18  20   2        2.60      -19.15     70.20 o 
  20  20   2        0.76        0.00     63.82 o 
 -19  21   2      658.70      708.37     89.34 o 
 -17  21   2      197.84      172.31     63.82 o 
 -15  21   2      292.89      178.69     76.58 o 
 -13  21   2        2.43       -6.38     63.82 o 
 -11  21   2     2838.99     2886.91    185.07 o 
  -9  21   2     1541.89     1321.87     56.42 o 
  -7  21   2     3782.48     4357.67    418.00 o 
  -5  21   2     1765.44     1901.96     74.35 o 
  -3  21   2     1313.26     1419.99     67.69 o 
  -1  21   2        0.65      -37.86     41.48 o 
   1  21   2      112.85       90.76     39.87 o 
   3  21   2     9972.92    10631.87    338.23 o 
   5  21   2      746.79      855.14     76.58 o 
   7  21   2     2108.97     2188.91    114.87 o 
   9  21   2     1969.31     2016.61    134.02 o 
  11  21   2      974.23     1033.83     89.34 o 
  13  21   2     1094.91     1193.37     95.73 o 
  15  21   2      236.38       89.34     70.20 o 
  17  21   2     2391.76     2137.86    121.25 o 
  19  21   2      659.30      670.08     82.96 o 
  21  21   2       38.03      134.02    102.11 o 
 -20  22   2        0.09      -25.53    114.87 o 
 -18  22   2        0.07       25.53     76.58 o 
 -16  22   2        1.91      -70.20     70.20 o 
 -14  22   2        0.12       63.82     51.05 o 
 -12  22   2        6.30       22.15     38.16 o 
 -10  22   2        1.37       -9.57     36.10 o 
  -8  22   2        8.18       37.90     92.53 o 
  -6  22   2        0.31      -27.88     42.69 o 
  -4  22   2       12.55      -11.26     38.16 o 
  -2  22   2        3.57       57.44     40.61 o 
   0  22   2        0.13       11.49     29.01 o 
   2  22   2        8.55       89.34     57.44 o 
   4  22   2        0.68      -25.53     57.44 o 
   6  22   2        2.93      -12.76     51.05 o 
   8  22   2        2.62      -12.76     57.44 o 
  10  22   2        0.33       44.67     70.20 o 
  12  22   2        1.11      -19.15     57.44 o 
  14  22   2        0.66      -63.82     63.82 o 
  16  22   2        1.26      -57.44     57.44 o 
  18  22   2        0.63      -31.91     57.44 o 
  20  22   2        1.03       95.73     76.58 o 
  22  22   2        0.35       82.96     82.96 o 
 -21  23   2        1.29        6.38     82.96 o 
 -19  23   2       60.54      102.11     89.34 o 
 -17  23   2      173.88      204.21     70.20 o 
 -15  23   2        0.83      -25.53     44.67 o 
 -13  23   2      410.49      338.23     76.58 o 
 -11  23   2      549.88      486.84    118.06 o 
  -9  23   2      290.97      253.95     77.91 o 
  -7  23   2      548.67      231.84     67.01 o 
  -5  23   2     4141.00     4028.25    252.08 o 
  -3  23   2       41.26        3.65     43.48 o 
  -1  23   2      691.68      619.02     56.27 o 
   1  23   2      224.72      169.75     44.45 o 
   3  23   2       66.10       51.05     63.82 o 
   5  23   2      769.83      472.24     82.96 o 
   7  23   2     5882.45     7115.57    280.79 o 
   9  23   2      274.25      153.16     70.20 o 
  11  23   2        0.15       31.91     57.44 o 
  13  23   2      254.89      178.69     70.20 o 
  15  23   2     1130.99     1397.59    102.11 o 
  17  23   2       16.55        6.38     89.34 o 
  19  23   2        0.84       -6.38     95.73 o 
  21  23   2       91.96       57.44    108.49 o 
  23  23   2        0.94      -57.44     89.34 o 
 -22  24   2        2.78       19.15     89.34 o 
 -20  24   2        0.04      -63.82     82.96 o 
 -18  24   2        0.02       82.96     89.34 o 
 -16  24   2        0.01       12.76     57.44 o 
 -14  24   2        0.30      -38.29     51.05 o 
 -12  24   2        0.41       25.53     40.61 o 
 -10  24   2        0.76       24.18     86.15 o 
  -8  24   2        0.57       38.67     38.16 o 
  -6  24   2        1.10       60.63     45.13 o 
  -4  24   2        0.71        8.26     38.16 o 
  -2  24   2        0.60       31.91     63.82 o 
   0  24   2        3.68       34.41     34.15 o 
   2  24   2        0.10       57.44     51.05 o 
   4  24   2        0.51       70.20     57.44 o 
   6  24   2        0.19      146.78     70.20 o 
   8  24   2        6.33      -44.67     70.20 o 
  10  24   2        2.13       57.44     82.96 o 
  12  24   2        0.17       31.91     63.82 o 
  14  24   2        0.00       70.20     89.34 o 
  16  24   2        5.20      -82.96     82.96 o 
  18  24   2        0.23      -19.15     95.73 o 
  20  24   2        1.02       57.44     95.73 o 
  22  24   2        1.08       44.67     89.34 o 
 -21  25   2        6.61      -25.53     89.34 o 
 -19  25   2        5.28       12.76     95.73 o 
 -17  25   2      128.80       -6.38     89.34 o 
 -15  25   2       25.18      -57.44     76.58 o 
 -13  25   2      127.80       63.82     57.44 o 
 -11  25   2     1530.92     1154.94    197.83 o 
  -9  25   2     1342.26     1574.34     74.16 o 
  -7  25   2     1005.75      787.49     63.18 o 
  -5  25   2      100.83       71.21     42.69 o 
  -3  25   2       78.74       31.57     67.01 o 
  -1  25   2      237.17      376.17    191.45 o 
   1  25   2     1144.91     1242.67    137.21 o 
   3  25   2     2655.10     2910.04    127.63 o 
   5  25   2     5976.81     7575.05    287.18 o 
   7  25   2       67.81       63.82     63.82 o 
   9  25   2     2748.09     2182.53    121.25 o 
  11  25   2        8.26      216.98    102.11 o 
  13  25   2        0.22       31.91     57.44 o 
  15  25   2      133.37      185.07    108.49 o 
  17  25   2        1.23       12.76     82.96 o 
  19  25   2       27.77      165.92    108.49 o 
  21  25   2        1.22      153.16    140.40 o 
 -20  26   2        0.96      -63.82     76.58 o 
 -18  26   2        0.07      -76.58     76.58 o 
 -16  26   2        3.99      -38.29     76.58 o 
 -14  26   2        2.57       95.73     76.58 o 
 -12  26   2        8.94      -38.16     38.16 o 
 -10  26   2        2.35       24.11     39.87 o 
  -8  26   2        0.24       51.43     38.16 o 
  -6  26   2        3.05       81.54     39.87 o 
  -4  26   2        1.11      -55.08     76.58 o 
  -2  26   2        1.19       67.57     38.16 o 
   0  26   2        0.07      -20.02     33.87 o 
   2  26   2        3.05        6.38     63.82 o 
   4  26   2        2.35      -51.05     51.05 o 
   6  26   2        4.94       70.20     57.44 o 
   8  26   2        0.44      -12.76     57.44 o 
  10  26   2        1.10      -76.58     76.58 o 
  12  26   2        5.34       25.53     76.58 o 
  14  26   2        0.04      -63.82     63.82 o 
  16  26   2        0.01       25.53    102.11 o 
  18  26   2        3.15       12.76     95.73 o 
  20  26   2        0.17      -76.58     76.58 o 
 -19  27   2       19.68      102.11     76.58 o 
 -17  27   2        5.49      -12.76     82.96 o 
 -15  27   2       82.83       19.15     95.73 o 
 -13  27   2       15.89       38.29     95.73 o 
  -9  27   2      394.52      231.93     40.53 o 
  -7  27   2      793.77      567.45    175.50 o 
  -5  27   2       14.64       42.42     38.16 o 
  -3  27   2      322.51      236.12     45.13 o 
  -1  27   2       20.48       59.11     70.20 o 
   1  27   2      751.49      841.51    134.02 o 
   3  27   2       15.77      -63.82     63.82 o 
   5  27   2      130.42      172.31     70.20 o 
   7  27   2      479.33      567.97    108.49 o 
   9  27   2       67.46       12.76     76.58 o 
  11  27   2       56.65       44.67    121.25 o 
  13  27   2       35.42      -38.29    102.11 o 
  15  27   2        0.34       51.05    114.87 o 
  17  27   2        0.44      102.11    114.87 o 
  19  27   2      132.64      229.74    114.87 o 
 -18  28   2        0.57       95.73     89.34 o 
 -16  28   2        0.64       25.53     95.73 o 
 -14  28   2        0.36      108.49     82.96 o 
 -12  28   2        1.61        0.00     63.18 o 
 -10  28   2        0.15      -11.17     57.44 o 
  -8  28   2        1.54       12.54     58.94 o 
  -6  28   2        1.14       99.05     50.58 o 
  -4  28   2        3.09       17.47     42.69 o 
  -2  28   2        0.06      -48.31     48.31 o 
   0  28   2        3.08        2.95     30.56 o 
   2  28   2        2.83        6.38     57.44 o 
   4  28   2        0.49       12.76     63.82 o 
   6  28   2        0.01      -51.05     51.05 o 
   8  28   2        2.75      -38.29     82.96 o 
  10  28   2        0.29       57.44    102.11 o 
  12  28   2        0.13      -25.53     89.34 o 
  14  28   2        0.44       89.34    108.49 o 
  16  28   2        0.01       44.67     82.96 o 
  18  28   2        0.67       19.15     95.73 o 
 -17  29   2       25.27       51.05    102.11 o 
 -15  29   2       14.72       25.53     76.58 o 
 -13  29   2       19.17      146.78    102.11 o 
 -11  29   2      133.34        4.45     69.56 o 
  -9  29   2       31.29       60.51     65.40 o 
  -7  29   2       46.69      -11.78     58.14 o 
  -5  29   2      316.60      375.02     79.73 o 
  -3  29   2        0.86      105.65     59.80 o 
  -1  29   2      118.79       89.34     63.82 o 
   1  29   2      127.19      190.63     69.84 o 
   3  29   2      668.73      350.99    121.25 o 
   5  29   2       40.89      -44.67     95.73 o 
   7  29   2      152.17       31.91    108.49 o 
   9  29   2       78.61      248.89    127.63 o 
  11  29   2        2.35      -63.82     89.34 o 
  13  29   2       36.93       89.34    108.49 o 
  15  29   2       19.43      -63.82    102.11 o 
  17  29   2        0.50        0.00    114.87 o 
 -14  30   2        0.09      -57.44     63.82 o 
 -12  30   2        0.25      -58.85     59.80 o 
 -10  30   2        0.05      -58.85     59.80 o 
  -8  30   2        0.03       35.50     82.96 o 
  -6  30   2        0.02       51.44     74.35 o 
  -4  30   2        0.34       27.65     53.59 o 
  -2  30   2        0.07       49.72     54.24 o 
   0  30   2        0.28      -18.80     46.57 o 
   2  30   2        0.03       25.53    108.49 o 
   4  30   2        0.14      159.54     89.34 o 
   6  30   2        0.12      -19.15     82.96 o 
   8  30   2        0.02      -25.53     70.20 o 
  10  30   2        0.13      -57.44     89.34 o 
  12  30   2        0.03       57.44    102.11 o 
  14  30   2        0.23     -102.11    102.11 o 
 -13  31   2        3.03      134.02     89.34 o 
 -11  31   2       64.90       54.88     67.24 o 
  -9  31   2        9.60      -48.73     48.73 o 
  -7  31   2      104.85      -42.12     76.58 o 
  -5  31   2       13.67       36.87     60.79 o 
  -3  31   2        6.86      -25.80     51.75 o 
  -1  31   2       39.91      155.48     73.54 o 
   1  31   2        0.12       35.10     58.66 o 
   3  31   2       76.03       70.20    114.87 o 
   5  31   2      304.08      510.53    159.54 o 
   7  31   2       21.35       -6.38    108.49 o 
   9  31   2        2.60      -25.53    108.49 o 
  11  31   2       29.62      268.03    102.11 o 
  13  31   2      100.75        0.00    127.63 o 
 -10  32   2        0.08      -16.41     76.58 o 
  -8  32   2        0.21      -53.59     53.59 o 
  -6  32   2        0.10      110.40     65.90 o 
  -4  32   2        0.05       24.51     56.27 o 
  -2  32   2        0.56      -31.91     64.39 o 
   0  32   2        0.00      -16.56     48.56 o 
   2  32   2        1.23      -12.76     89.34 o 
   4  32   2        0.86      121.25    102.11 o 
   6  32   2        1.27       31.91     89.34 o 
   8  32   2        0.14       12.76    102.11 o 
  10  32   2        1.31       25.53     95.73 o 
  -5  33   2       39.13      -59.80     59.80 o 
  -3  33   2       22.45       49.46     62.69 o 
  -1  33   2      244.33      255.13     93.59 o 
   1  33   2       61.10       92.53     73.39 o 
   3  33   2      103.82      108.49    114.87 o 
   5  33   2       63.24      -25.53     95.73 o 
   0   1   3      765.53      836.75     34.69 o 
  -1   2   3    25973.91    24155.44    413.84 o 
   1   2   3     1939.45     1855.47     63.56 o 
  -2   3   3    22682.62    21163.57    545.63 o 
   0   3   3    16532.81    15177.51    163.32 o 
   2   3   3     1187.41     1149.98     40.61 o 
  -3   4   3    10803.29    10677.18    293.56 o 
  -1   4   3    40206.34    38226.79    254.23 o 
   1   4   3    18002.40    17521.41    673.34 o 
   3   4   3      156.31      186.89     38.29 o 
  -4   5   3     5547.59     5094.82    133.06 o 
  -2   5   3    30325.26    27229.13    504.15 o 
   0   5   3    42420.69    38234.31    622.33 o 
   2   5   3    11527.99    10127.23    303.13 o 
   4   5   3      214.43      236.12     31.59 o 
  -5   6   3       48.66       77.56     29.07 o 
  -3   6   3    15277.32    14257.14    312.70 o 
  -1   6   3    37144.27    33180.25    248.07 o 
   1   6   3    23230.76    21213.74    583.37 o 
   3   6   3      959.11      991.79     51.05 o 
   5   6   3      104.09       73.39     31.59 o 
  -6   7   3     6917.79     6745.48    157.94 o 
  -4   7   3     1021.16     1021.11     45.13 o 
  -2   7   3    18792.20    17279.38    567.97 o 
   0   7   3    16397.00    14647.61    176.85 o 
   2   7   3     1617.13     1629.48    185.07 o 
   4   7   3       96.06       38.29     31.59 o 
   6   7   3     3806.47     4080.28     83.39 o 
  -7   8   3    15254.75    13957.14    373.33 o 
  -5   8   3     2688.40     2481.59     60.79 o 
  -3   8   3     2486.62     2265.66     58.66 o 
  -1   8   3     6015.72     5441.71    120.21 o 
   1   8   3      158.12      138.39     24.37 o 
   3   8   3     2310.80     2140.17     70.20 o 
   5   8   3       38.01       82.96     31.59 o 
   7   8   3     9549.43     8611.14    187.23 o 
  -8   9   3     6523.59     5402.35    405.24 o 
  -6   9   3     7123.69     6061.12    204.21 o 
  -4   9   3       46.15       66.27     29.07 o 
  -2   9   3     1015.60     1047.89     89.34 o 
   0   9   3       56.40       51.05     22.11 o 
   2   9   3     5621.52     5724.83    231.75 o 
   4   9   3     4709.50     4357.52    168.19 o 
   6   9   3     1285.04     1454.72     51.07 o 
   8   9   3     3329.66     3031.72    100.68 o 
  -9  10   3     1126.11     1036.37     41.65 o 
  -7  10   3     5094.89     4451.80    105.30 o 
  -5  10   3      647.14      432.66     39.87 o 
  -3  10   3      121.52       99.98     33.62 o 
  -1  10   3       16.84       18.41     23.03 o 
   1  10   3     3409.87     3286.33     73.41 o 
   3  10   3    11041.55    10838.89    519.60 o 
   5  10   3     2257.60     2085.43    144.08 o 
   7  10   3       46.28       10.64     25.79 o 
   9  10   3      180.73      169.69     28.08 o 
 -10  11   3       99.77       99.42     53.52 o 
  -8  11   3     2463.12     2135.25     67.69 o 
  -6  11   3      710.72      400.90     82.96 o 
  -4  11   3        3.53      -14.73     29.07 o 
  -2  11   3      136.76       76.58     36.10 o 
   0  11   3      868.32      907.17    110.03 o 
   2  11   3     5346.46     5352.48    261.65 o 
   4  11   3     6236.71     6463.47    634.98 o 
   6  11   3     2254.82     2165.86    149.97 o 
   8  11   3      361.52      421.84     82.96 o 
  10  11   3       38.95       32.76     33.62 o 
 -11  12   3       93.60       69.35     33.62 o 
  -9  12   3      782.32      752.22     66.38 o 
  -7  12   3      630.64      491.65     95.73 o 
  -5  12   3       75.55       74.88     33.62 o 
  -3  12   3     2288.03     2271.24    204.21 o 
  -1  12   3      292.72      265.85     30.56 o 
   1  12   3     2365.35     2242.55     44.50 o 
   3  12   3     4598.49     4437.37    382.90 o 
   5  12   3     4361.23     4358.99    306.32 o 
   7  12   3     1247.47     1586.94    188.26 o 
   9  12   3       90.43       75.08     38.16 o 
  11  12   3     1122.02     1147.51     58.66 o 
 -12  13   3      194.14      146.78     40.61 o 
 -10  13   3       14.62       29.78     29.48 o 
  -8  13   3      304.57      368.17     51.93 o 
  -6  13   3        0.33       55.31     33.62 o 
  -4  13   3     2187.97     2047.72    175.50 o 
  -2  13   3     4914.90     4509.88    121.57 o 
   0  13   3      181.07      146.58     24.33 o 
   2  13   3     3182.51     2810.96    236.12 o 
   4  13   3     1582.01     1485.13    159.54 o 
   6  13   3     1416.67     1496.61     70.20 o 
   8  13   3      440.79      386.62     67.01 o 
  10  13   3      386.60      338.23     70.20 o 
  12  13   3     1154.89     1174.23     82.96 o 
 -13  14   3       77.23       38.29     51.05 o 
 -11  14   3       27.32        1.20     35.26 o 
  -9  14   3      861.06      872.73     40.53 o 
  -7  14   3      233.65      312.08     38.16 o 
  -5  14   3      964.76      839.22     73.39 o 
  -3  14   3     6742.80     6366.59    485.01 o 
  -1  14   3     2253.98     2199.83     63.18 o 
   1  14   3      634.53      582.04     49.95 o 
   3  14   3      615.53      555.21     76.58 o 
   5  14   3       64.55      121.25     57.44 o 
   7  14   3       41.78      134.02     57.44 o 
   9  14   3      175.42      146.78     57.44 o 
  11  14   3      872.30      963.63     76.58 o 
  13  14   3      467.56      363.76     70.20 o 
 -14  15   3        0.12      -51.05     57.44 o 
 -12  15   3       78.78      159.29     51.05 o 
 -10  15   3      806.10      809.16     63.82 o 
  -8  15   3     1079.62     1275.88    197.83 o 
  -6  15   3        0.05       25.19     38.59 o 
  -4  15   3     2853.69     2620.71    210.60 o 
  -2  15   3     3970.89     3624.43    322.27 o 
   0  15   3      353.93      337.20     57.40 o 
   2  15   3      103.86      114.87     44.67 o 
   4  15   3       14.08      -44.67     44.67 o 
   6  15   3      461.42      440.34     63.82 o 
   8  15   3       64.86       12.76     44.67 o 
  10  15   3      112.46      102.11     63.82 o 
  12  15   3      267.98      261.65     57.44 o 
  14  15   3      383.74      402.05     70.20 o 
 -15  16   3       64.33      146.78     57.44 o 
 -13  16   3       20.21      -19.15     51.05 o 
 -11  16   3      224.69      222.18     47.22 o 
  -9  16   3     1179.90     1209.82     49.04 o 
  -7  16   3      639.77      639.40     50.58 o 
  -5  16   3       36.69       -3.19     36.10 o 
  -3  16   3     1348.12     1252.72     79.77 o 
  -1  16   3      645.75      609.60     49.64 o 
   1  16   3        0.90       25.53     26.86 o 
   3  16   3        7.54      -44.67     44.67 o 
   5  16   3      880.23      784.95     70.20 o 
   7  16   3      587.21      567.97     63.82 o 
   9  16   3       15.85      -31.91     63.82 o 
  11  16   3       70.48      -44.67     51.05 o 
  13  16   3       12.52       38.29     63.82 o 
  15  16   3       95.28      121.25     57.44 o 
 -16  17   3       34.76       82.96     63.82 o 
 -14  17   3       38.07       12.76     57.44 o 
 -12  17   3        0.96        1.20     35.26 o 
 -10  17   3      916.62      938.28     54.15 o 
  -8  17   3      717.37      719.04     53.59 o 
  -6  17   3      123.76       99.45     57.44 o 
  -4  17   3       16.12        3.40     33.62 o 
  -2  17   3       32.24       24.62     38.29 o 
   0  17   3        0.69        0.77     31.41 o 
   2  17   3        3.76       38.29     51.05 o 
   4  17   3       56.16      -19.15     44.67 o 
   6  17   3      508.51      344.61     63.82 o 
   8  17   3      404.20      472.24     57.44 o 
  10  17   3      212.64      242.50     57.44 o 
  12  17   3      254.26      229.74     63.82 o 
  14  17   3       60.42       51.05     70.20 o 
  16  17   3       37.77      -44.67     63.82 o 
 -17  18   3       80.64       63.82     63.82 o 
 -15  18   3       28.33      108.49     63.82 o 
 -13  18   3      215.38      108.49     63.82 o 
 -11  18   3      147.72      148.91     47.22 o 
  -9  18   3      744.70      617.26     44.21 o 
  -7  18   3       36.88       20.97     57.44 o 
  -5  18   3        0.21       29.36     38.29 o 
  -3  18   3       46.38       50.38     51.05 o 
  -1  18   3      155.00      127.22     54.24 o 
   1  18   3       53.95       25.10     33.62 o 
   3  18   3      265.92      223.36     57.44 o 
   5  18   3        4.97       70.20     51.05 o 
   7  18   3      455.06      619.02     70.20 o 
   9  18   3      155.22      185.07     57.44 o 
  11  18   3      246.76      210.60     63.82 o 
  13  18   3      530.82      529.68     76.58 o 
  15  18   3       30.78      102.11     63.82 o 
  17  18   3      106.25       76.58     63.82 o 
 -18  19   3        3.73      -57.44     57.44 o 
 -16  19   3       99.91       44.67     63.82 o 
 -14  19   3      487.56      421.19     76.58 o 
 -12  19   3      242.42      216.49     42.69 o 
 -10  19   3      340.56      283.72     47.22 o 
  -8  19   3      482.65      503.88     51.75 o 
  -6  19   3       37.24      -16.14     38.16 o 
  -4  19   3       95.38       51.05     51.05 o 
  -2  19   3      110.56       86.15     41.48 o 
   0  19   3      161.72       66.02     34.26 o 
   2  19   3      442.44      453.10     70.20 o 
   4  19   3      540.10      555.21     70.20 o 
   6  19   3       59.42       38.29     57.44 o 
   8  19   3      198.22      134.02     63.82 o 
  10  19   3       67.84        6.38     57.44 o 
  12  19   3       41.24       76.58     57.44 o 
  14  19   3      197.08      127.63     63.82 o 
  16  19   3       56.65       95.73     63.82 o 
  18  19   3        0.22      108.49     63.82 o 
 -19  20   3        2.25       31.91     51.05 o 
 -17  20   3       32.82      -25.53     63.82 o 
 -15  20   3      150.90      159.54     57.44 o 
 -13  20   3      305.67      287.18     63.82 o 
 -11  20   3        3.31       13.89     38.16 o 
  -9  20   3      188.68      142.94     39.71 o 
  -7  20   3        5.40       45.58     60.63 o 
  -5  20   3      523.07      357.83     49.64 o 
  -3  20   3      123.93      126.96     42.69 o 
  -1  20   3       43.53       14.36     47.86 o 
   1  20   3      548.51      594.07     57.44 o 
   3  20   3     1259.75     1327.39     89.34 o 
   5  20   3       66.60       95.73     82.96 o 
   7  20   3       14.02       19.15     57.44 o 
   9  20   3       49.93       12.76     70.20 o 
  11  20   3        6.36       31.91     51.05 o 
  13  20   3       69.10       82.96     63.82 o 
  15  20   3       18.00       31.91     63.82 o 
  17  20   3        2.00      -44.67     63.82 o 
  19  20   3       23.98       12.76     51.05 o 
 -20  21   3        5.72      121.25    108.49 o 
 -18  21   3        4.28       89.34     57.44 o 
 -16  21   3       91.21      287.18     63.82 o 
 -14  21   3       64.60      197.83     57.44 o 
 -12  21   3       28.64       51.05     45.13 o 
 -10  21   3      145.74       51.39     42.69 o 
  -8  21   3       73.26       26.24     39.87 o 
  -6  21   3       11.27       93.49     44.45 o 
  -4  21   3      572.69      607.98    213.79 o 
  -2  21   3      172.06      234.64     98.92 o 
   0  21   3      116.08      168.84     38.88 o 
   2  21   3     1043.78     1365.68    121.25 o 
   4  21   3      373.88      510.53     70.20 o 
   6  21   3        2.19      127.63     63.82 o 
   8  21   3        7.24      -19.15     57.44 o 
  10  21   3       13.14       76.58     57.44 o 
  12  21   3        0.42      -57.44     57.44 o 
  14  21   3        1.02      -57.44     57.44 o 
  16  21   3        2.50        6.38     63.82 o 
  18  21   3       42.44      134.02     57.44 o 
  20  21   3        0.36       63.82    108.49 o 
 -21  22   3       28.49      153.16     89.34 o 
 -19  22   3       18.21        6.38    102.11 o 
 -17  22   3       50.31      114.87     57.44 o 
 -15  22   3       62.26      165.92     57.44 o 
 -13  22   3        1.45      -51.05     51.05 o 
 -11  22   3        8.50      123.08     45.95 o 
  -9  22   3       97.62      101.49     40.76 o 
  -7  22   3       42.01       27.12     44.45 o 
  -5  22   3      401.41      406.20     73.39 o 
  -3  22   3      808.29      734.46     56.27 o 
  -1  22   3       95.28       57.44     38.16 o 
   1  22   3      240.04      249.05     49.64 o 
   3  22   3       89.47      114.87     57.44 o 
   5  22   3      123.21      -82.96     82.96 o 
   7  22   3       90.10      -38.29     57.44 o 
   9  22   3       27.82       44.67     70.20 o 
  11  22   3        0.78      -31.91     51.05 o 
  13  22   3       37.88       19.15     95.73 o 
  15  22   3        4.76      108.49     57.44 o 
  17  22   3      129.10      114.87     63.82 o 
  19  22   3        0.03      -19.15     95.73 o 
  21  22   3       34.54       95.73    108.49 o 
 -22  23   3        1.01      -44.67     82.96 o 
 -20  23   3       11.41      -31.91     76.58 o 
 -18  23   3       34.98      127.63     95.73 o 
 -16  23   3        6.32       63.82     82.96 o 
 -14  23   3        0.57       95.73     51.05 o 
 -12  23   3       97.11      168.91     42.69 o 
 -10  23   3       33.57       48.32     45.95 o 
  -8  23   3      169.66      165.92     70.20 o 
  -6  23   3      427.46      442.35     51.75 o 
  -4  23   3      605.28      467.52     98.92 o 
  -2  23   3      491.70      570.38     95.73 o 
   0  23   3        4.52       42.19     32.75 o 
   2  23   3       58.92        6.38     57.44 o 
   4  23   3       37.29       70.20     57.44 o 
   6  23   3       79.47      108.49     57.44 o 
   8  23   3       16.08      114.87     95.73 o 
  10  23   3        0.17       57.44     57.44 o 
  12  23   3       42.82      102.11     70.20 o 
  14  23   3        5.94        0.00     63.82 o 
  16  23   3       33.34      -31.91     63.82 o 
  18  23   3       11.73      -12.76     82.96 o 
  20  23   3       31.30      -25.53     82.96 o 
  22  23   3        2.32      -63.82     89.34 o 
 -21  24   3        1.45       38.29     89.34 o 
 -19  24   3        0.18      -19.15     89.34 o 
 -17  24   3        8.87       82.96     89.34 o 
 -15  24   3        4.57      -44.67     44.67 o 
 -13  24   3       16.47       51.05     63.82 o 
 -11  24   3      104.49       89.01     42.69 o 
  -9  24   3       23.96       95.88     39.80 o 
  -7  24   3        6.68       10.51     38.29 o 
  -5  24   3      157.22      134.02     44.45 o 
  -3  24   3      553.25      682.32    178.69 o 
  -1  24   3      120.80      183.53     42.69 o 
   1  24   3        8.59       13.51     38.16 o 
   3  24   3      119.34      165.92     63.82 o 
   5  24   3        0.11       89.34     57.44 o 
   7  24   3       14.90       -6.38     57.44 o 
   9  24   3       21.83       25.53     82.96 o 
  11  24   3       24.08       38.29     57.44 o 
  13  24   3      108.08      134.02     70.20 o 
  15  24   3        1.85       19.15     89.34 o 
  17  24   3       18.81       25.53     95.73 o 
  19  24   3       23.57        6.38    146.78 o 
  21  24   3       15.86       70.20     82.96 o 
 -20  25   3       11.97       -6.38    102.11 o 
 -18  25   3        3.34       89.34     95.73 o 
 -16  25   3        1.62      -57.44    102.11 o 
 -14  25   3        0.02        0.00     95.73 o 
 -12  25   3       11.93       30.78     38.16 o 
 -10  25   3      182.02      134.33     63.82 o 
  -8  25   3      495.97      345.90    108.49 o 
  -6  25   3        0.06       17.13     42.69 o 
  -4  25   3      303.37      326.33    162.73 o 
  -2  25   3      155.19      220.52     47.22 o 
   0  25   3       10.89       34.85     33.81 o 
   2  25   3       16.32      -25.53     70.20 o 
   4  25   3       29.61      108.49     57.44 o 
   6  25   3      121.64       89.34     70.20 o 
   8  25   3      196.76      127.63     63.82 o 
  10  25   3        3.18      -63.82     63.82 o 
  12  25   3       41.36      108.49     89.34 o 
  14  25   3        0.46       12.76     95.73 o 
  16  25   3        9.63       57.44    108.49 o 
  18  25   3       23.58      -25.53    121.25 o 
  20  25   3       61.42      165.92     95.73 o 
 -19  26   3       43.23      108.49     95.73 o 
 -17  26   3       13.53       31.91    102.11 o 
 -15  26   3        0.13      -63.82     63.82 o 
 -13  26   3        1.56       25.53     76.58 o 
 -11  26   3       88.91      154.98     45.95 o 
  -9  26   3      330.99      224.99     65.06 o 
  -7  26   3       88.87       82.96     63.82 o 
  -5  26   3        7.32        8.93     89.34 o 
  -3  26   3        7.86      128.27     65.90 o 
  -1  26   3        0.12        3.55     39.87 o 
   1  26   3       14.64       97.85     45.66 o 
   3  26   3       41.03       19.15     63.82 o 
   5  26   3      118.60       95.73     76.58 o 
   7  26   3      455.68      676.46     82.96 o 
   9  26   3       54.61       38.29     63.82 o 
  11  26   3       17.99        0.00     76.58 o 
  13  26   3        0.76      -76.58    102.11 o 
  15  26   3       35.27       89.34    102.11 o 
  17  26   3        2.39       76.58     95.73 o 
  19  26   3       75.56      121.25    102.11 o 
 -18  27   3       10.84      -25.53     95.73 o 
 -16  27   3        9.06      -12.76     89.34 o 
 -14  27   3        1.15      -31.91     89.34 o 
 -12  27   3        9.28      -58.66     58.66 o 
 -10  27   3      149.73       57.44     70.52 o 
  -8  27   3      107.43       21.27     39.87 o 
  -6  27   3       38.33       -5.71     44.67 o 
  -4  27   3       19.39      -42.12     42.48 o 
  -2  27   3       21.45        9.97     47.86 o 
   0  27   3       59.96       85.60     32.75 o 
   2  27   3      101.28      153.16     70.20 o 
   4  27   3        9.47      -76.58     76.58 o 
   6  27   3      187.48      236.12     70.20 o 
   8  27   3      128.93       95.73     63.82 o 
  10  27   3        0.66      -19.15     82.96 o 
  12  27   3        0.01      -82.96     89.34 o 
  14  27   3       41.25      -44.67     82.96 o 
  16  27   3       10.86      102.11    102.11 o 
  18  27   3       30.60      153.16     95.73 o 
 -17  28   3        9.95      -19.15     89.34 o 
 -15  28   3       12.73      146.78     82.96 o 
 -13  28   3        0.80      -38.29     63.82 o 
 -11  28   3       30.22      103.30     70.52 o 
  -9  28   3       90.75       35.05     60.68 o 
  -7  28   3       19.33       28.12     71.78 o 
  -5  28   3        0.22      -21.62     68.97 o 
  -3  28   3        7.49       50.68     38.16 o 
  -1  28   3      107.22      106.81     51.05 o 
   1  28   3      321.82      290.88     82.96 o 
   3  28   3      162.98       82.96     63.82 o 
   5  28   3       27.14       76.58    127.63 o 
   7  28   3      105.90      102.11     89.34 o 
   9  28   3        0.31      -25.53     89.34 o 
  11  28   3        3.11      178.69    102.11 o 
  13  28   3       32.17       31.91    108.49 o 
  15  28   3       29.52      114.87     89.34 o 
  17  28   3        0.08      -12.76    102.11 o 
 -14  29   3        0.70       51.05     76.58 o 
 -12  29   3        7.15       21.36     50.58 o 
 -10  29   3       10.11       59.80     63.82 o 
  -8  29   3        5.90       62.58     69.84 o 
  -6  29   3        0.62      -35.79     50.58 o 
  -4  29   3        1.39      -39.43     62.69 o 
  -2  29   3       60.30       89.34     95.73 o 
   0  29   3      356.08      294.24    103.63 o 
   2  29   3      276.19      204.21    114.87 o 
   4  29   3        0.48      -70.20    102.11 o 
   6  29   3       30.47      121.25    108.49 o 
   8  29   3        9.00        6.38     76.58 o 
  10  29   3       26.26       57.44    114.87 o 
  12  29   3       17.23       38.29    102.11 o 
  14  29   3       27.76      127.63    108.49 o 
 -13  30   3        0.65       12.76     82.96 o 
 -11  30   3       19.87      -58.14     58.14 o 
  -9  30   3        1.90      -25.53     59.80 o 
  -7  30   3        8.18       -8.21     62.69 o 
  -5  30   3       30.71      -31.91     95.73 o 
  -3  30   3        5.32       10.64     60.79 o 
  -1  30   3       75.82      164.38     74.35 o 
   1  30   3      215.69      216.98     85.74 o 
   3  30   3       73.31      229.74    102.11 o 
   5  30   3        0.08      102.11     70.20 o 
   7  30   3        8.84       38.29     89.34 o 
   9  30   3       64.65      -31.91    102.11 o 
  11  30   3        0.38       38.29    114.87 o 
  13  30   3       29.16      102.11    121.25 o 
 -10  31   3        6.80       30.02     60.79 o 
  -8  31   3        5.20      115.49     69.84 o 
  -6  31   3      114.04      129.32     75.13 o 
  -4  31   3       81.15       37.15     62.69 o 
  -2  31   3        2.53       86.15     72.20 o 
   0  31   3       80.07      154.38     56.42 o 
   2  31   3       68.93      140.40    114.87 o 
   4  31   3       15.21      -44.67     95.73 o 
   6  31   3        7.49       89.34    108.49 o 
   8  31   3       44.27        6.38    127.63 o 
  10  31   3       17.08      -44.67    102.11 o 
  -7  32   3       31.29      -31.25     65.31 o 
  -5  32   3      142.55       49.25     85.85 o 
  -3  32   3       40.64      -49.67     86.15 o 
  -1  32   3        4.19        4.73     82.96 o 
   1  32   3       22.77       28.08     74.34 o 
   3  32   3        0.81      -44.67     82.96 o 
   5  32   3        7.06        0.00    102.11 o 
   7  32   3       35.03        6.38    102.11 o 
   0  33   3        0.92       28.72     76.71 o 
   0   0   4   684286.94   682035.13   1940.03 o 
   1   1   4      216.08      255.06     33.30 o 
   0   2   4    37645.35    35842.55    271.36 o 
   2   2   4      435.56      592.39     40.61 o 
  -1   3   4       13.27      -23.40     25.79 o 
   1   3   4        8.85       34.97     21.39 o 
   3   3   4       62.38       19.15     38.29 o 
  -2   4   4    27897.07    27568.06    446.72 o 
   0   4   4    56815.81    59626.91    345.10 o 
   2   4   4    16320.80    19126.82    252.70 o 
   4   4   4      156.05       92.53     31.59 o 
  -3   5   4       28.10        3.93     73.39 o 
  -1   5   4       10.83      -25.79     25.79 o 
   1   5   4       21.94       24.97     19.37 o 
   3   5   4       21.67       -8.35     29.07 o 
   5   5   4       29.35       28.96     29.07 o 
  -2   6   4       11.58      -31.59     31.59 o 
   0   6   4     1346.45     1510.04     40.53 o 
   2   6   4     1925.75     2041.20     56.27 o 
   4   6   4     5001.65     4388.76     87.91 o 
   6   6   4     7121.57     7099.52    175.82 o 
  -5   7   4        4.29      -24.25     67.01 o 
  -3   7   4        0.11      -12.76     31.59 o 
  -1   7   4       23.52       29.78     25.79 o 
   1   7   4       11.21        7.09     19.81 o 
   3   7   4        0.30        9.57     31.59 o 
   5   7   4        5.30       12.76     29.07 o 
   7   7   4       11.47       14.18     37.69 o 
  -6   8   4      114.00      147.04     36.10 o 
  -4   8   4     2830.73     3116.64     69.84 o 
  -2   8   4    15908.58    14994.68    248.88 o 
   0   8   4     1775.77     2049.10     46.57 o 
   2   8   4     2156.10     2589.50     67.01 o 
   4   8   4      833.35      688.54     45.13 o 
   6   8   4      404.06      519.53    121.25 o 
   8   8   4     4009.65     3973.51    220.17 o 
  -7   9   4       40.87        2.13     63.82 o 
  -5   9   4        0.23      -22.34     28.72 o 
  -3   9   4       22.30       -0.91     73.39 o 
  -1   9   4       10.70      -21.99     21.99 o 
   1   9   4       10.08        6.78     18.67 o 
   3   9   4        4.59       -9.18     33.94 o 
   5   9   4        1.36        3.19     33.84 o 
   7   9   4        3.05      -29.78     38.11 o 
   9   9   4       20.36      -12.21     26.86 o 
  -8  10   4     4398.70     5064.71    229.74 o 
  -6  10   4     2875.03     2895.86     69.84 o 
  -4  10   4      905.28      896.73     49.64 o 
  -2  10   4     5783.88     7199.67    382.90 o 
   0  10   4     1107.44     1060.12     43.29 o 
   2  10   4    15267.07    17314.41    726.73 o 
   4  10   4     5803.21     6961.12    357.69 o 
   6  10   4    10848.46    11217.47    535.13 o 
   8  10   4      164.92       61.31     29.01 o 
  10  10   4     5957.84     6736.26    212.75 o 
  -9  11   4        0.20       -6.38     25.79 o 
  -7  11   4        5.12       48.50     33.62 o 
  -5  11   4       13.59       57.44     31.59 o 
  -3  11   4       21.98       18.29     35.10 o 
  -1  11   4        9.86       18.81     24.37 o 
   1  11   4       13.91       20.00     21.99 o 
   3  11   4        0.19       29.78     33.62 o 
   5  11   4        3.52        9.57     67.01 o 
   7  11   4       13.88       38.29     70.20 o 
   9  11   4       43.10       35.34     44.67 o 
  11  11   4        9.77       53.18     33.62 o 
 -10  12   4       66.13       38.29     29.48 o 
  -8  12   4      507.56      538.98     70.20 o 
  -6  12   4     1580.28     1608.31    102.11 o 
  -4  12   4    12501.56    13593.78    312.70 o 
  -2  12   4     1687.97     1605.85     56.27 o 
   0  12   4      235.12      285.58     29.48 o 
   2  12   4    15230.54    17389.48   1282.72 o 
   4  12   4      312.87      271.63     38.16 o 
   6  12   4     2975.68     3288.35     76.71 o 
   8  12   4     6302.75     6229.19    354.18 o 
  10  12   4    15519.82    17874.06    957.25 o 
  12  12   4     3679.03     4077.62    331.85 o 
 -11  13   4       38.24       70.57     38.16 o 
  -9  13   4        0.05       14.25     32.10 o 
  -7  13   4        4.14       -9.36     51.05 o 
  -5  13   4        8.99       19.15     51.05 o 
  -3  13   4        0.40      -12.76     31.59 o 
  -1  13   4        4.85       46.23     31.96 o 
   1  13   4       39.99       65.41     22.34 o 
   3  13   4        1.07       -1.06     67.01 o 
   5  13   4        0.23       -7.05     38.59 o 
   7  13   4        4.61      -25.53     31.59 o 
   9  13   4        1.91      -15.95     40.61 o 
  11  13   4       44.08       25.53     51.05 o 
  13  13   4       65.27      140.40     63.82 o 
 -12  14   4     2582.31     3032.86    124.44 o 
 -10  14   4     9800.55    10181.16    386.09 o 
  -8  14   4     2311.93     2224.61    274.41 o 
  -6  14   4     5936.58     5966.74    494.58 o 
  -4  14   4     1506.99     1629.83     63.82 o 
  -2  14   4     2196.56     2358.20    264.84 o 
   0  14   4       12.49      -21.27     28.08 o 
   2  14   4      529.88      580.73     63.82 o 
   4  14   4    27753.38    29987.49    491.39 o 
   6  14   4      696.56      804.09     70.20 o 
   8  14   4    14551.22    15418.13    370.14 o 
  10  14   4       52.55        6.38     51.05 o 
  12  14   4     4038.92     4441.65    146.78 o 
  14  14   4     1480.64     1499.69     95.73 o 
 -13  15   4        5.92      -25.53     51.05 o 
 -11  15   4       14.60        7.80     39.87 o 
  -9  15   4       43.99       14.38     42.50 o 
  -7  15   4       16.65      -39.87     39.87 o 
  -5  15   4        0.00        6.81     41.48 o 
  -3  15   4        1.39      -15.95     31.59 o 
  -1  15   4        0.41      -22.34     36.10 o 
   1  15   4        2.31        5.22     28.08 o 
   3  15   4       18.21      -51.05     51.05 o 
   5  15   4        1.60      -25.53     51.05 o 
   7  15   4        1.82       19.15     51.05 o 
   9  15   4       30.12      127.63     82.96 o 
  11  15   4       10.40      -44.67     57.44 o 
  13  15   4        3.40      -25.53     57.44 o 
  15  15   4        4.48      134.02    108.49 o 
 -14  16   4       48.83      -38.29     70.20 o 
 -12  16   4     2770.50     2907.86     85.74 o 
 -10  16   4        0.42      -22.34     40.61 o 
  -8  16   4     1176.66     1197.31    140.40 o 
  -6  16   4     9393.88    10281.44    548.82 o 
  -4  16   4      407.59      436.99     57.85 o 
  -2  16   4        3.03       31.91     36.10 o 
   0  16   4     3227.19     3019.41    100.57 o 
   2  16   4     1908.79     2048.52     95.73 o 
   4  16   4      280.54      236.12     70.20 o 
   6  16   4      282.44      299.94     63.82 o 
   8  16   4      202.74      134.02     57.44 o 
  10  16   4     7983.92     8506.77    306.32 o 
  12  16   4     8991.01     9974.56    319.08 o 
  14  16   4      522.45      587.11     82.96 o 
  16  16   4     3416.54     3554.59    140.40 o 
 -15  17   4        0.15      153.16     63.82 o 
 -13  17   4        2.28      -12.76     63.82 o 
 -11  17   4        0.00      -57.44     57.44 o 
  -9  17   4        1.49       32.36     31.42 o 
  -7  17   4        1.09       53.68     38.16 o 
  -5  17   4        3.69       46.80     39.87 o 
  -3  17   4        0.99       38.29     36.10 o 
  -1  17   4        0.06        3.36     41.48 o 
   1  17   4        8.44       37.21     50.89 o 
   3  17   4        6.86       95.73     57.44 o 
   5  17   4        0.33       38.29     57.44 o 
   7  17   4        4.48       25.53     51.05 o 
   9  17   4        4.57       31.91     57.44 o 
  11  17   4        7.26      -31.91     57.44 o 
  13  17   4        6.90      -44.67     63.82 o 
  15  17   4        0.46       19.15     63.82 o 
  17  17   4       37.37       25.53     63.82 o 
 -16  18   4      335.62      344.61     70.20 o 
 -14  18   4     3203.28     3509.92    134.02 o 
 -12  18   4    10070.33    11274.69    241.39 o 
 -10  18   4     3978.12     4320.43    118.06 o 
  -8  18   4      529.83      774.79     82.96 o 
  -6  18   4      212.04      194.36     44.45 o 
  -4  18   4     1585.09     1677.13    156.35 o 
  -2  18   4      728.41      828.51     54.15 o 
   0  18   4      109.81      130.19     31.78 o 
   2  18   4      948.41     1212.52     82.96 o 
   4  18   4      274.59      268.03     70.20 o 
   6  18   4     6117.87     5526.53    248.89 o 
   8  18   4      661.03      746.66     76.58 o 
  10  18   4     3731.74     4492.70    146.78 o 
  12  18   4     9344.78    10593.58    331.85 o 
  14  18   4     1207.23     1186.99     95.73 o 
  16  18   4     4064.73     4045.98    146.78 o 
  18  18   4        4.54       19.15     63.82 o 
 -17  19   4        0.31       25.53     63.82 o 
 -15  19   4        5.55       19.15     57.44 o 
 -13  19   4        0.45      -63.82     63.82 o 
 -11  19   4        4.36       58.44     42.69 o 
  -9  19   4        5.84       40.24     56.11 o 
  -7  19   4       22.25      -25.53     40.61 o 
  -5  19   4       19.95        1.50     38.16 o 
  -3  19   4        0.16      -25.53     40.61 o 
  -1  19   4       16.09       -5.67     39.87 o 
   1  19   4        3.24       22.55     33.62 o 
   3  19   4       50.09       70.20     51.05 o 
   5  19   4       16.27      -38.29     51.05 o 
   7  19   4        2.04       76.58     57.44 o 
   9  19   4       49.68      -51.05     57.44 o 
  11  19   4        8.79      -12.76     57.44 o 
  13  19   4        1.33      -57.44     57.44 o 
  15  19   4        2.27       95.73     63.82 o 
  17  19   4        0.75       89.34     70.20 o 
  19  19   4        1.59       25.53     57.44 o 
 -18  20   4     1576.09     1716.67    102.11 o 
 -16  20   4     1218.08     1321.01     95.73 o 
 -14  20   4      321.20      510.53     76.58 o 
 -12  20   4      112.40      169.11     45.13 o 
 -10  20   4     1877.23     1918.60    118.06 o 
  -8  20   4     3707.44     3726.05    213.79 o 
  -6  20   4        0.33      -43.08     44.45 o 
  -4  20   4     1558.15     1793.41    185.07 o 
  -2  20   4     1195.68     1732.69    137.21 o 
   0  20   4      504.48      426.54     41.65 o 
   2  20   4      624.28      606.26     76.58 o 
   4  20   4      123.56      159.54     57.44 o 
   6  20   4    14941.33    15073.52    389.28 o 
   8  20   4       61.28      102.11     63.82 o 
  10  20   4     1080.95     1212.52     95.73 o 
  12  20   4      373.38      114.87     70.20 o 
  14  20   4     1074.02     1001.92    102.11 o 
  16  20   4      442.21      644.55     95.73 o 
  18  20   4      336.93      293.56     70.20 o 
  20  20   4       68.31      -44.67    102.11 o 
 -19  21   4        0.11       31.91    108.49 o 
 -17  21   4        5.29       -6.38     76.58 o 
 -15  21   4        3.70       25.53     51.05 o 
 -13  21   4        0.16      -38.29     51.05 o 
 -11  21   4        4.26      -19.15     38.16 o 
  -9  21   4        2.09      -15.67     36.48 o 
  -7  21   4       14.92       38.29     45.13 o 
  -5  21   4       11.56      -40.61     40.61 o 
  -3  21   4        2.89       10.89     38.16 o 
  -1  21   4        9.74       31.91     40.61 o 
   1  21   4       23.74        0.00     49.03 o 
   3  21   4        0.25       38.29     63.82 o 
   5  21   4       13.10        6.38     57.44 o 
   7  21   4        4.73        6.38     63.82 o 
   9  21   4        0.25       31.91     70.20 o 
  11  21   4       36.61       82.96     63.82 o 
  13  21   4        4.86      -63.82     63.82 o 
  15  21   4        6.49       44.67     63.82 o 
  17  21   4        2.11       70.20     70.20 o 
  19  21   4        0.24       70.20     89.34 o 
  21  21   4        0.54       76.58     95.73 o 
 -20  22   4       88.89      108.49    146.78 o 
 -18  22   4       70.81      242.50     95.73 o 
 -16  22   4      204.12      197.83     63.82 o 
 -14  22   4        0.97      -51.05     51.05 o 
 -12  22   4      688.68      563.19    114.87 o 
 -10  22   4     5694.79     6565.47    274.41 o 
  -8  22   4       98.29      110.92     47.22 o 
  -6  22   4     4955.60     5134.78    229.74 o 
  -4  22   4     3581.37     3887.11     99.28 o 
  -2  22   4        7.83      -28.72     40.61 o 
   0  22   4      107.08       60.08     50.26 o 
   2  22   4     3728.47     3816.24    140.40 o 
   4  22   4     6702.98     7562.28    280.79 o 
   6  22   4     3224.59     3497.16    140.40 o 
   8  22   4     3872.04     3592.88    140.40 o 
  10  22   4      121.38       89.34     63.82 o 
  12  22   4      275.07      363.76     82.96 o 
  14  22   4     2721.57     2858.99    134.02 o 
  16  22   4      147.85      293.56    108.49 o 
  18  22   4       47.31       -6.38    102.11 o 
  20  22   4        0.11      121.25    102.11 o 
  22  22   4       16.08      -70.20     95.73 o 
 -21  23   4        1.07      -19.15     95.73 o 
 -19  23   4        0.39      -12.76     82.96 o 
 -17  23   4        0.67      -31.91     89.34 o 
 -15  23   4        2.56      -70.20     70.20 o 
 -13  23   4        8.91       63.82     57.44 o 
 -11  23   4       31.28       57.77     42.69 o 
  -9  23   4        0.34       52.49     39.18 o 
  -7  23   4       11.71       19.15     45.13 o 
  -5  23   4        0.09      -22.05     47.22 o 
  -3  23   4        2.02       55.31     82.96 o 
  -1  23   4        0.03      -23.27     38.16 o 
   1  23   4        0.19      -44.67     44.67 o 
   3  23   4        1.69      -63.82     63.82 o 
   5  23   4        9.60      -57.44     57.44 o 
   7  23   4        0.02      -63.82     63.82 o 
   9  23   4        8.44       89.34     63.82 o 
  11  23   4        0.45       51.05     57.44 o 
  13  23   4        0.01       63.82     70.20 o 
  15  23   4        0.38      -25.53    108.49 o 
  17  23   4        0.00      -12.76     95.73 o 
  19  23   4        1.41      -19.15     89.34 o 
  21  23   4        1.01       70.20     95.73 o 
 -20  24   4        0.38      -63.82    102.11 o 
 -18  24   4       13.10       95.73    102.11 o 
 -16  24   4       53.69       19.15     89.34 o 
 -14  24   4       32.81      -44.67     82.96 o 
 -12  24   4       30.42       61.19     44.67 o 
 -10  24   4      118.80      203.80     47.22 o 
  -8  24   4     6572.50     7017.85    322.27 o 
  -6  24   4      715.42      896.73     63.18 o 
  -4  24   4      980.84     1033.99     67.69 o 
  -2  24   4      204.71      156.35     45.13 o 
   0  24   4     1195.02     1238.05     53.95 o 
   2  24   4      578.11      548.82     82.96 o 
   4  24   4     4361.03     4275.72    153.16 o 
   6  24   4     1661.72     1569.89    102.11 o 
   8  24   4      174.98      191.45     63.82 o 
  10  24   4      182.88      114.87     63.82 o 
  12  24   4       30.13      -25.53     57.44 o 
  14  24   4       95.74       82.96    121.25 o 
  16  24   4       68.63      172.31    108.49 o 
  18  24   4      135.37       89.34    134.02 o 
  20  24   4        2.91       31.91     95.73 o 
 -19  25   4        1.32      -25.53     82.96 o 
 -17  25   4        1.81       19.15     95.73 o 
 -15  25   4        9.12       38.29    102.11 o 
 -13  25   4        1.04      140.40     95.73 o 
 -11  25   4        4.04      -19.15     63.18 o 
  -9  25   4       11.63      -19.99     32.75 o 
  -7  25   4       10.30       15.95     45.13 o 
  -5  25   4        0.25      -19.15     42.69 o 
  -3  25   4        0.00        6.38     41.29 o 
  -1  25   4        3.91      -28.33     56.27 o 
   1  25   4        0.06        9.07     42.69 o 
   3  25   4        5.08       31.91     63.82 o 
   5  25   4        3.92       44.67     63.82 o 
   7  25   4       10.89      -19.15     57.44 o 
   9  25   4        0.15      -12.76     57.44 o 
  11  25   4        1.00       51.05     95.73 o 
  13  25   4        0.71      -12.76    102.11 o 
  15  25   4        6.80       38.29    114.87 o 
  17  25   4        0.71      185.07     89.34 o 
  19  25   4        0.01      -31.91    102.11 o 
 -18  26   4        1.76      -82.96     82.96 o 
 -16  26   4      258.12      287.18     95.73 o 
 -14  26   4      326.89      453.10    121.25 o 
 -12  26   4        9.05       37.26     67.26 o 
 -10  26   4       63.84        0.40     70.52 o 
  -8  26   4       11.79      -39.87     39.87 o 
  -6  26   4       59.85       27.21     42.69 o 
  -4  26   4     1567.08     1498.35     74.35 o 
  -2  26   4     2919.32     2941.65     92.42 o 
   0  26   4      481.82      443.57     45.35 o 
   2  26   4     3471.10     3107.88    134.02 o 
   4  26   4        7.57       31.91     57.44 o 
   6  26   4      848.41      765.80     82.96 o 
   8  26   4       16.27      -25.53     82.96 o 
  10  26   4      286.06      491.39    121.25 o 
  12  26   4       23.58       82.96     95.73 o 
  14  26   4       14.90      108.49    108.49 o 
  16  26   4        0.01       -6.38     95.73 o 
  18  26   4        0.60       51.05     95.73 o 
 -17  27   4        0.10      -51.05     89.34 o 
 -15  27   4        0.03       31.91     76.58 o 
 -13  27   4        0.69      -38.29     89.34 o 
 -11  27   4        0.21      -27.52     71.78 o 
  -9  27   4        0.01       87.22     55.27 o 
  -7  27   4        0.44      -56.61     56.61 o 
  -5  27   4        0.48      129.68     62.69 o 
  -3  27   4        4.70      -44.45     44.45 o 
  -1  27   4        0.00       24.11     39.87 o 
   1  27   4        2.93      -36.87     70.20 o 
   3  27   4        0.75       95.73     63.82 o 
   5  27   4        0.65      -95.73     95.73 o 
   7  27   4        3.31       76.58     76.58 o 
   9  27   4        2.17      -76.58     95.73 o 
  11  27   4        0.47      178.69    108.49 o 
  13  27   4        6.10      -82.96    114.87 o 
  15  27   4        1.47      -82.96     95.73 o 
  17  27   4        0.60      -31.91    102.11 o 
 -14  28   4       61.27      -19.15     95.73 o 
 -12  28   4        0.06        6.38     54.12 o 
 -10  28   4       26.71      -63.82     63.82 o 
  -8  28   4      782.46      642.71     96.94 o 
  -6  28   4      828.72      665.15     98.97 o 
  -4  28   4      359.56      383.01     81.23 o 
  -2  28   4     1157.01     1191.30    108.02 o 
   0  28   4       55.85      151.41     59.22 o 
   2  28   4        0.07       82.96    102.11 o 
   4  28   4       29.62      -57.44    108.49 o 
   6  28   4      218.73      134.02    121.25 o 
   8  28   4      131.07       19.15    102.11 o 
  10  28   4       12.30      102.11     95.73 o 
  12  28   4        2.10       63.82     95.73 o 
  14  28   4       60.77       89.34    121.25 o 
 -13  29   4        0.13      -70.20     70.20 o 
 -11  29   4        0.16       32.35     64.39 o 
  -9  29   4        3.19       53.61     75.81 o 
  -7  29   4        0.32      -17.98     76.58 o 
  -5  29   4        0.30      -40.34     62.69 o 
  -3  29   4        5.96        6.59     69.84 o 
  -1  29   4        3.59      -31.22     62.69 o 
   1  29   4        4.18       47.62     58.14 o 
   3  29   4        0.01       19.15    114.87 o 
   5  29   4        5.75      -12.76     95.73 o 
   7  29   4        0.64       82.96     95.73 o 
   9  29   4        0.31      -38.29    102.11 o 
  11  29   4        0.72       82.96    102.11 o 
  13  29   4        0.07      165.92    102.11 o 
 -10  30   4       81.37      114.87    102.11 o 
  -8  30   4      720.83      691.82    264.84 o 
  -6  30   4       58.68       77.78     70.52 o 
  -4  30   4        9.27       54.55     69.84 o 
  -2  30   4        0.28       34.46     74.34 o 
   0  30   4      110.77       78.52     65.73 o 
   2  30   4        3.93       44.67    108.49 o 
   4  30   4      164.78      134.02    146.78 o 
   6  30   4      206.58      389.28    121.25 o 
   8  30   4       18.56      -70.20    102.11 o 
  10  30   4       24.19      -57.44    108.49 o 
  -7  31   4        0.51      -11.66     64.39 o 
  -5  31   4        2.62      -65.94     79.77 o 
  -3  31   4        0.19      -59.99     86.15 o 
  -1  31   4        0.48       58.79     71.93 o 
   1  31   4        0.19      -65.90     65.90 o 
   3  31   4        3.54       44.67    102.11 o 
   5  31   4        0.01       31.91     89.34 o 
   7  31   4        0.38       89.34     82.96 o 
  -2  32   4      184.43       27.76     88.90 o 
   0  32   4      488.59      441.97    138.00 o 
   2  32   4       39.31       31.91     95.73 o 
   0   1   5      162.41      123.04     20.99 o 
  -1   2   5     1659.91     1909.20     47.90 o 
   1   2   5     5009.85     5627.91    157.51 o 
   0   3   5     2341.25     2135.78     50.26 o 
   2   3   5     1460.78     1779.68    137.21 o 
  -3   4   5     5064.30     4888.55    162.73 o 
  -1   4   5    11247.49    10521.69    198.15 o 
   1   4   5     3724.98     3811.25     71.33 o 
   3   4   5     1686.76     1624.76     57.44 o 
  -4   5   5     1425.66     1448.89     54.15 o 
  -2   5   5    15516.35    14474.03    236.88 o 
   0   5   5    12701.82    12627.09    253.23 o 
   2   5   5       24.81       82.96     31.59 o 
   4   5   5      863.50     1079.69     73.39 o 
  -5   6   5      546.71      542.74     40.61 o 
  -3   6   5     4148.91     4257.85     87.91 o 
  -1   6   5    15103.21    14930.74    381.50 o 
   1   6   5     3233.41     3224.20     79.63 o 
   3   6   5      806.21      916.91     47.22 o 
   5   6   5       49.94       22.34     31.59 o 
  -6   7   5     3898.49     3809.53     83.39 o 
  -4   7   5      919.23     1045.54     76.58 o 
  -2   7   5     4998.95     5001.86    122.66 o 
   0   7   5     7487.00     7688.24    149.80 o 
   2   7   5       50.02       76.58     38.29 o 
   4   7   5      915.42      868.23     76.58 o 
   6   7   5      818.53      811.83     60.63 o 
  -7   8   5     4779.21     4505.50     99.28 o 
  -5   8   5     6388.54     5937.19    173.69 o 
  -3   8   5      234.40      326.55     89.34 o 
  -1   8   5     3011.10     2948.67     58.95 o 
   1   8   5      311.12      310.49     27.57 o 
   3   8   5     1046.88      927.50     49.64 o 
   5   8   5       81.39       21.27     79.77 o 
   7   8   5     1163.84     1210.01     54.15 o 
  -8   9   5     2652.26     2352.00     72.20 o 
  -6   9   5     7086.03     6620.09    182.72 o 
  -4   9   5     2983.22     2878.83     72.20 o 
  -2   9   5      273.21      233.27     44.67 o 
   0   9   5       50.63       66.02     24.60 o 
   2   9   5     2212.93     2259.83     85.91 o 
   4   9   5     1161.25      964.42    119.01 o 
   6   9   5        9.04       -1.53     27.68 o 
   8   9   5     1909.19     1957.41    109.39 o 
  -9  10   5       41.37       91.47     29.48 o 
  -7  10   5     3226.93     2782.30     92.53 o 
  -5  10   5     3458.59     3252.14    114.87 o 
  -3  10   5        5.39       78.46     38.16 o 
  -1  10   5      202.41      194.05     35.00 o 
   1  10   5     6601.32     6970.74    170.20 o 
   3  10   5     4110.40     3972.77    160.24 o 
   5  10   5      168.56      120.27     30.56 o 
   7  10   5      672.21      692.12     39.18 o 
   9  10   5       22.21       23.40     38.11 o 
 -10  11   5     2007.51     2126.58    118.48 o 
  -8  11   5       13.55       40.64     41.29 o 
  -6  11   5      680.52      622.23     49.64 o 
  -4  11   5      307.50      353.09     51.05 o 
  -2  11   5      384.20      426.32     45.13 o 
   0  11   5     3516.76     3837.65    128.82 o 
   2  11   5    10006.26     9738.41    612.64 o 
   4  11   5     1556.24     1408.07    153.16 o 
   6  11   5      570.80      754.46     47.22 o 
   8  11   5       44.35       27.78     38.16 o 
  10  11   5     2257.42     2787.57     78.87 o 
 -11  12   5     1216.96     1288.77     63.18 o 
  -9  12   5      502.47      498.05     37.96 o 
  -7  12   5        0.50        1.13     89.34 o 
  -5  12   5     1608.72     1692.32     63.18 o 
  -3  12   5     3477.63     3682.27     85.74 o 
  -1  12   5        4.18       15.08     28.08 o 
   1  12   5     4498.38     4801.61    199.13 o 
   3  12   5     5549.12     5467.40    207.40 o 
   5  12   5        0.91      -27.23     33.62 o 
   7  12   5      684.46      679.78     49.64 o 
   9  12   5     1373.28     1594.80     95.73 o 
  11  12   5     2080.32     2366.17    102.11 o 
 -12  13   5      307.85      262.21     44.45 o 
 -10  13   5      170.09      161.43     52.20 o 
  -8  13   5        1.97      -21.27     67.01 o 
  -6  13   5     1038.95     1021.24    111.68 o 
  -4  13   5     6209.31     5977.59    190.79 o 
  -2  13   5     1822.66     1761.86    185.07 o 
   0  13   5       45.37       71.74     24.60 o 
   2  13   5     1747.36     1915.77    165.92 o 
   4  13   5      356.24      494.08     95.73 o 
   6  13   5      598.49      614.39     70.20 o 
   8  13   5      185.16      256.70     40.61 o 
  10  13   5     1085.03     1072.12     89.34 o 
  12  13   5      129.51      153.16     63.82 o 
 -13  14   5      241.21      172.31     63.82 o 
 -11  14   5        1.66       27.52     35.26 o 
  -9  14   5      547.64      512.95     40.53 o 
  -7  14   5        3.19       47.30     38.16 o 
  -5  14   5     3801.74     3829.86    124.44 o 
  -3  14   5     3339.64     3423.46    165.92 o 
  -1  14   5      638.48      638.24     49.03 o 
   1  14   5       68.19       88.36     30.56 o 
   3  14   5       30.31       38.29     51.05 o 
   5  14   5      256.52      204.21     63.82 o 
   7  14   5        3.68       89.34     57.44 o 
   9  14   5      406.44      478.63     70.20 o 
  11  14   5       20.24      -19.15     51.05 o 
  13  14   5       57.94      -38.29     57.44 o 
 -14  15   5      182.09      287.18     70.20 o 
 -12  15   5        8.87       22.34     40.61 o 
 -10  15   5     1248.21     1306.97     65.31 o 
  -8  15   5      845.37      785.09    108.49 o 
  -6  15   5      414.49      368.92     49.03 o 
  -4  15   5     2309.74     2160.43     76.71 o 
  -2  15   5      932.00      847.74    108.49 o 
   0  15   5      342.15      437.34     39.18 o 
   2  15   5      621.55      733.89     76.58 o 
   4  15   5      576.79      593.50     76.58 o 
   6  15   5      142.11       51.05     70.20 o 
   8  15   5        1.91      -31.91     51.05 o 
  10  15   5       16.82       51.05     57.44 o 
  12  15   5      124.44      102.11     70.20 o 
  14  15   5      159.91      223.36     76.58 o 
 -15  16   5      290.94      197.83     76.58 o 
 -13  16   5      327.34      344.61     82.96 o 
 -11  16   5      468.58      509.24     54.24 o 
  -9  16   5     2003.47     2135.21     62.64 o 
  -7  16   5      478.65      470.97     51.75 o 
  -5  16   5      339.95      271.22     63.82 o 
  -3  16   5      429.57      392.20     47.22 o 
  -1  16   5      246.89      226.63     92.53 o 
   1  16   5      213.35      205.15     35.15 o 
   3  16   5     1188.84     1123.17     82.96 o 
   5  16   5      956.87     1078.50     89.34 o 
   7  16   5       46.51       95.73     51.05 o 
   9  16   5        8.56      114.87     89.34 o 
  11  16   5       10.66       57.44     70.20 o 
  13  16   5      139.11      -19.15    114.87 o 
  15  16   5       79.93       44.67     63.82 o 
 -16  17   5        5.38       57.44     82.96 o 
 -14  17   5      536.12      485.01     76.58 o 
 -12  17   5        0.43      -22.15     38.16 o 
 -10  17   5      821.43      917.00     60.79 o 
  -8  17   5     1847.58     1855.99    146.78 o 
  -6  17   5      190.99      261.89    118.06 o 
  -4  17   5       54.64      129.08     47.22 o 
  -2  17   5        3.60        6.09     47.22 o 
   0  17   5      107.89       91.80     38.53 o 
   2  17   5      130.46      268.03    102.11 o 
   4  17   5     1392.25     1321.01     89.34 o 
   6  17   5      259.46      433.95     63.82 o 
   8  17   5       83.55       89.34     57.44 o 
  10  17   5      168.73      172.31     70.20 o 
  12  17   5        0.69      -12.76     70.20 o 
  14  17   5        3.71      -31.91     63.82 o 
  16  17   5      111.36      191.45     63.82 o 
 -17  18   5       92.94       25.53     63.82 o 
 -15  18   5      183.34      153.16     63.82 o 
 -13  18   5        9.19       82.96     57.44 o 
 -11  18   5        3.24       37.54     38.16 o 
  -9  18   5      177.86      201.48     39.18 o 
  -7  18   5      787.83      791.25     86.15 o 
  -5  18   5      294.23      271.56     45.13 o 
  -3  18   5      221.74      287.91     50.06 o 
  -1  18   5      572.04      554.39     89.34 o 
   1  18   5      328.13      287.21     57.44 o 
   3  18   5      210.02      274.41     63.82 o 
   5  18   5      442.36      504.15     76.58 o 
   7  18   5      151.80      306.32     70.20 o 
   9  18   5      306.41      331.85     76.58 o 
  11  18   5      131.83      127.63     70.20 o 
  13  18   5       51.42       70.20     63.82 o 
  15  18   5       41.81       57.44     76.58 o 
  17  18   5      364.30      504.15     89.34 o 
 -18  19   5      224.23      229.74    121.25 o 
 -16  19   5        5.11        0.00     63.82 o 
 -14  19   5        6.42      153.16     82.96 o 
 -12  19   5       24.07       19.90     41.48 o 
 -10  19   5       73.89       25.22     60.63 o 
  -8  19   5        8.38       -3.19     40.61 o 
  -6  19   5      234.48      236.12     63.82 o 
  -4  19   5      471.73      532.28     56.27 o 
  -2  19   5      667.62      606.86     54.15 o 
   0  19   5     1289.76     1278.66     80.27 o 
   2  19   5      191.05      216.98     70.20 o 
   4  19   5       29.14       31.91     76.58 o 
   6  19   5       11.56       19.15     57.44 o 
   8  19   5      143.56      114.87     63.82 o 
  10  19   5      391.58      312.70     76.58 o 
  12  19   5        0.03       70.20     63.82 o 
  14  19   5      325.78      395.66     76.58 o 
  16  19   5      133.26      242.50     76.58 o 
  18  19   5      387.09      478.63    114.87 o 
 -19  20   5        0.01      -57.44     95.73 o 
 -17  20   5        0.09       25.53     95.73 o 
 -15  20   5        1.19        6.38     51.05 o 
 -13  20   5       37.37       44.67     63.82 o 
 -11  20   5       22.08       74.90     42.69 o 
  -9  20   5      233.28      204.78     54.28 o 
  -7  20   5      577.70      471.46     54.15 o 
  -5  20   5       20.54       10.75     42.69 o 
  -3  20   5      497.97      523.97     55.20 o 
  -1  20   5      795.16      776.96     58.66 o 
   1  20   5      885.87      901.34     82.96 o 
   3  20   5       82.45      216.98     63.82 o 
   5  20   5      412.06      280.79     70.20 o 
   7  20   5       77.65      108.49     63.82 o 
   9  20   5      184.66      159.54     82.96 o 
  11  20   5       45.35       51.05     63.82 o 
  13  20   5      100.30      172.31     63.82 o 
  15  20   5        0.65        0.00     63.82 o 
  17  20   5      219.83      325.47    134.02 o 
  19  20   5       29.70      121.25    121.25 o 
 -20  21   5       16.76        6.38    114.87 o 
 -18  21   5       18.73      -44.67     95.73 o 
 -16  21   5        2.59      -89.34     89.34 o 
 -14  21   5        1.23      -57.44     57.44 o 
 -12  21   5       29.93        3.19     40.61 o 
 -10  21   5       20.61       66.05     73.39 o 
  -8  21   5      517.51      500.54    105.30 o 
  -6  21   5      776.51      562.66    127.63 o 
  -4  21   5        0.11       72.43     44.45 o 
  -2  21   5      154.17      112.52     44.67 o 
   0  21   5      232.30      259.22     39.18 o 
   2  21   5      172.23       95.73     89.34 o 
   4  21   5      895.21      823.24     95.73 o 
   6  21   5      255.90       76.58     63.82 o 
   8  21   5       21.17      -57.44     57.44 o 
  10  21   5        0.47      -31.91     63.82 o 
  12  21   5      106.23       76.58     63.82 o 
  14  21   5       31.24       44.67     63.82 o 
  16  21   5       72.38      236.12    102.11 o 
  18  21   5       23.32     -108.49    108.49 o 
  20  21   5        0.33        6.38    114.87 o 
 -21  22   5       35.42     -102.11    102.11 o 
 -19  22   5       34.04       51.05     95.73 o 
 -17  22   5       37.54      -19.15    114.87 o 
 -15  22   5       14.57       31.91     95.73 o 
 -13  22   5        3.37      -38.29     51.05 o 
 -11  22   5        6.30       36.06     54.24 o 
  -9  22   5       94.08      170.45     37.96 o 
  -7  22   5      204.40       83.24     79.77 o 
  -5  22   5      721.39      622.62     58.66 o 
  -3  22   5      145.60      218.50     51.05 o 
  -1  22   5       17.73       95.09     44.45 o 
   1  22   5       10.13       -3.19     40.61 o 
   3  22   5      567.94      810.47     89.34 o 
   5  22   5      758.88      714.75     82.96 o 
   7  22   5       28.29       82.96     57.44 o 
   9  22   5        8.63       12.76     57.44 o 
  11  22   5      273.90      344.61     70.20 o 
  13  22   5      171.97      280.79     70.20 o 
  15  22   5       49.91       19.15     89.34 o 
  17  22   5       61.46       57.44    114.87 o 
  19  22   5       14.04        6.38     95.73 o 
  21  22   5       59.74      108.49    114.87 o 
 -20  23   5       18.65      -31.91     76.58 o 
 -18  23   5       95.20        0.00     82.96 o 
 -16  23   5       61.03       76.58    102.11 o 
 -14  23   5       13.93       82.96    146.78 o 
 -12  23   5        0.53       -9.57     67.01 o 
 -10  23   5       48.60      107.58     47.86 o 
  -8  23   5       13.46       49.23     45.95 o 
  -6  23   5      205.14      215.06     49.64 o 
  -4  23   5      347.85      289.55     56.27 o 
  -2  23   5      366.07      447.28    143.59 o 
   0  23   5      470.77      377.89     45.52 o 
   2  23   5      122.73       31.91     76.58 o 
   4  23   5      570.65      510.53     82.96 o 
   6  23   5      124.56       31.91     63.82 o 
   8  23   5       29.04        6.38     63.82 o 
  10  23   5      247.65      121.25     70.20 o 
  12  23   5      299.67      382.90     76.58 o 
  14  23   5       11.62       63.82    108.49 o 
  16  23   5       37.21       57.44    146.78 o 
  18  23   5        1.42     -102.11    102.11 o 
  20  23   5       55.22       89.34    172.31 o 
 -19  24   5       21.24       19.15    102.11 o 
 -17  24   5       55.53      114.87     89.34 o 
 -15  24   5       30.49       63.82     95.73 o 
 -13  24   5        1.55       57.44     89.34 o 
 -11  24   5        0.45       30.21     67.24 o 
  -9  24   5        0.02       38.97     35.48 o 
  -7  24   5       17.33       44.67     57.44 o 
  -5  24   5       11.23        0.00     40.61 o 
  -3  24   5      324.00      203.58     51.75 o 
  -1  24   5      823.62      726.02     63.18 o 
   1  24   5      149.77       92.53     45.13 o 
   3  24   5      224.84      325.47     76.58 o 
   5  24   5       43.25       70.20     63.82 o 
   7  24   5      283.73      459.48    114.87 o 
   9  24   5       64.15       70.20     57.44 o 
  11  24   5      353.79      433.95     95.73 o 
  13  24   5       31.70      -31.91    146.78 o 
  15  24   5       81.63       57.44    146.78 o 
  17  24   5       23.36      134.02    102.11 o 
  19  24   5       20.16       63.82    140.40 o 
 -18  25   5       15.03      172.31    102.11 o 
 -16  25   5       11.90       -6.38     95.73 o 
 -14  25   5        1.75       19.15     95.73 o 
 -12  25   5        2.15      -11.65     51.75 o 
 -10  25   5        6.72       48.93     59.80 o 
  -8  25   5       23.11      -29.85     69.84 o 
  -6  25   5      110.10      117.56     51.05 o 
  -4  25   5        8.34      120.97     51.75 o 
  -2  25   5      324.43      371.51    121.25 o 
   0  25   5      180.08       94.55     36.48 o 
   2  25   5        1.24       38.29     63.82 o 
   4  25   5      102.16       82.96     63.82 o 
   6  25   5      335.20      306.32     76.58 o 
   8  25   5       23.70      -25.53    108.49 o 
  10  25   5      141.25      357.37    114.87 o 
  12  25   5      101.08      108.49    114.87 o 
  14  25   5       14.76      -63.82     89.34 o 
  16  25   5       73.40       82.96    108.49 o 
  18  25   5        2.30       44.67    114.87 o 
 -17  26   5        1.20       19.15     95.73 o 
 -15  26   5        0.24       51.05     95.73 o 
 -13  26   5        0.32      -44.67     76.58 o 
 -11  26   5        2.06       16.35     71.78 o 
  -9  26   5        0.01       31.11     60.11 o 
  -7  26   5       63.27      131.25     65.90 o 
  -5  26   5       72.95       45.10     89.34 o 
  -3  26   5       13.19       13.24     60.79 o 
  -1  26   5       16.86      -25.72     82.96 o 
   1  26   5       30.22      -44.67     63.18 o 
   3  26   5      115.90      178.69    102.11 o 
   5  26   5      746.34      574.35    140.40 o 
   7  26   5      110.88        6.38    140.40 o 
   9  26   5       25.79       95.73    127.63 o 
  11  26   5       88.26      191.45    121.25 o 
  13  26   5        0.07       44.67    102.11 o 
  15  26   5       54.71      229.74    102.11 o 
  17  26   5       13.83      204.21    114.87 o 
 -14  27   5        1.55      -19.15    108.49 o 
 -12  27   5        4.78      -68.97     68.97 o 
 -10  27   5       18.15        1.32     65.31 o 
  -8  27   5       20.31      -54.79     65.31 o 
  -6  27   5      134.21      131.01    111.68 o 
  -4  27   5        3.57      140.81     70.20 o 
  -2  27   5        0.25       45.62     60.79 o 
   0  27   5      208.45      139.46     67.10 o 
   2  27   5       21.33        0.00    114.87 o 
   4  27   5      357.37      459.48    114.87 o 
   6  27   5      334.05      191.45    146.78 o 
   8  27   5       21.27        0.00    102.11 o 
  10  27   5       18.99      -51.05     95.73 o 
  12  27   5        3.10        0.00     89.34 o 
  14  27   5       34.37       44.67    121.25 o 
 -13  28   5        0.58      -31.91     89.34 o 
 -11  28   5       26.72      -37.83     82.96 o 
  -9  28   5        7.54       -6.95     58.14 o 
  -7  28   5       69.43      122.16     61.26 o 
  -5  28   5        3.40       75.96     92.53 o 
  -3  28   5        2.55       27.42     60.79 o 
  -1  28   5      237.90      234.64     90.80 o 
   1  28   5      366.91      316.75     92.42 o 
   3  28   5        0.26      -44.67    102.11 o 
   5  28   5      181.55      108.49    114.87 o 
   7  28   5      121.12       57.44    102.11 o 
   9  28   5        0.01       25.53    114.87 o 
  11  28   5        1.38       70.20    114.87 o 
  13  28   5       52.07      242.50    102.11 o 
 -10  29   5        5.69       55.93     76.32 o 
  -8  29   5       18.89       18.72     89.34 o 
  -6  29   5       26.06       56.85     86.15 o 
  -4  29   5       56.67      -25.53     72.20 o 
  -2  29   5       59.94      153.16     72.20 o 
   0  29   5      438.30      483.34     74.67 o 
   2  29   5      178.23      127.63    127.63 o 
   4  29   5        8.54      -82.96    102.11 o 
   6  29   5       36.94      -95.73    121.25 o 
   8  29   5        0.02       38.29    102.11 o 
  10  29   5       10.01      102.11    102.11 o 
  -7  30   5       12.29      -16.52     75.13 o 
  -5  30   5      158.33       55.31     95.73 o 
  -3  30   5       27.05       44.67     89.34 o 
  -1  30   5      123.86       87.96     95.73 o 
   1  30   5      188.80      112.91     87.22 o 
   3  30   5       17.50      -95.73    108.49 o 
   5  30   5        0.09      -31.91    108.49 o 
   7  30   5       28.42      102.11    108.49 o 
  -2  31   5        0.02      -65.41     76.58 o 
   0  31   5      117.66      122.36     65.50 o 
   2  31   5       18.32      -63.82    121.25 o 
   1   1   6     1105.69      923.05     51.37 o 
   0   2   6       12.06      -29.04     29.04 o 
   2   2   6        0.02       -7.88     38.16 o 
  -1   3   6     5822.97     5395.28    127.00 o 
   1   3   6    48485.95    48621.01   1347.59 o 
   3   3   6    20809.26    20446.21    290.82 o 
  -2   4   6       27.30       57.44     36.10 o 
   0   4   6       20.91       -0.84     40.41 o 
   2   4   6       66.87       77.71     38.16 o 
   4   4   6       28.77       -1.28     33.62 o 
  -3   5   6     3010.16     3257.85     76.71 o 
  -1   5   6        4.36       -2.03     28.08 o 
   1   5   6     4430.52     4923.90    204.49 o 
   3   5   6     5721.20     5704.21    169.17 o 
   5   5   6     9158.12     8792.00    207.43 o 
  -4   6   6        1.60       -5.67     39.87 o 
  -2   6   6       35.49      -28.72     31.59 o 
   0   6   6       23.99       22.34     28.08 o 
   2   6   6        2.16     -108.49    108.49 o 
   4   6   6       18.21      121.25     36.10 o 
   6   6   6        2.10       17.02     33.62 o 
  -5   7   6      161.33      134.64     42.48 o 
  -3   7   6      210.66      220.58     40.61 o 
  -1   7   6     1754.15     1845.14     51.58 o 
   1   7   6      454.92      419.98     38.34 o 
   3   7   6     9718.58     9750.58    223.34 o 
   5   7   6     4234.40     4129.19    181.88 o 
   7   7   6     2160.35     2084.26     89.34 o 
  -6   8   6       19.44       33.25     41.29 o 
  -4   8   6        0.12       24.33     35.26 o 
  -2   8   6        1.63      -15.77     36.60 o 
   0   8   6       22.25       97.55     31.42 o 
   2   8   6        0.19       12.34     41.48 o 
   4   8   6        0.03       18.35     35.26 o 
   6   8   6        1.55      -20.65     38.16 o 
   8   8   6        0.06       -1.28     33.62 o 
  -7   9   6       11.80       29.66     70.20 o 
  -5   9   6      180.92      166.26     42.69 o 
  -3   9   6     7433.49     7953.66    331.85 o 
  -1   9   6    12478.10    13591.66    252.93 o 
   1   9   6      141.91      182.35     36.10 o 
   3   9   6     2793.70     2853.27    171.63 o 
   5   9   6       44.55       53.73     39.98 o 
   7   9   6      278.94      283.35     55.05 o 
   9   9   6     3438.66     3770.86    121.67 o 
  -8  10   6        0.00      -33.62     33.62 o 
  -6  10   6       56.53       44.67     36.10 o 
  -4  10   6        3.38       24.18     41.29 o 
  -2  10   6        6.48      -58.85     70.20 o 
   0  10   6       18.23        8.77     46.06 o 
   2  10   6        8.00       26.32     32.65 o 
   4  10   6        2.80       11.29     30.56 o 
   6  10   6        9.05       30.44     48.48 o 
   8  10   6        0.07      -34.17     34.17 o 
  10  10   6        3.09      -32.10     36.96 o 
  -9  11   6      500.33      571.15     66.94 o 
  -7  11   6      427.74      349.99     89.34 o 
  -5  11   6       74.25       42.42     38.29 o 
  -3  11   6    11471.97    11735.56    236.88 o 
  -1  11   6     6032.47     6447.77    248.73 o 
   1  11   6     1982.30     2092.61     92.11 o 
   3  11   6      207.85      267.95     45.13 o 
   5  11   6     1537.98     1727.28    216.98 o 
   7  11   6     7442.02     9544.64    810.47 o 
   9  11   6     3541.46     4175.89     96.94 o 
  11  11   6      464.26      542.98     73.39 o 
 -10  12   6       38.58        5.90     37.29 o 
  -8  12   6       13.86       63.82    102.11 o 
  -6  12   6        2.99        7.13     38.16 o 
  -4  12   6        2.27       10.51     38.29 o 
  -2  12   6        0.89        4.13     38.29 o 
   0  12   6       30.14       22.32     26.81 o 
   2  12   6       13.31      -28.72     41.48 o 
   4  12   6        8.84      -13.51     38.16 o 
   6  12   6        0.25       73.24     47.22 o 
   8  12   6        1.79       32.28     60.63 o 
  10  12   6        0.72      -33.62     33.62 o 
  12  12   6       12.98       81.90     51.93 o 
 -11  13   6      281.27      292.41    108.49 o 
  -9  13   6     1748.68     2037.14     61.33 o 
  -7  13   6    10471.66    10816.28    666.89 o 
  -5  13   6      330.95      334.40     47.22 o 
  -3  13   6     1456.85     1700.09    130.82 o 
  -1  13   6      512.00      508.04     42.60 o 
   1  13   6      106.87       39.99     36.35 o 
   3  13   6        0.99      -32.71     35.26 o 
   5  13   6      734.85      784.34    108.49 o 
   7  13   6     1777.94     1972.76    197.83 o 
   9  13   6       39.45      102.44     42.69 o 
  11  13   6      498.11      523.30     76.58 o 
  13  13   6      650.21      759.42     82.96 o 
 -12  14   6        4.86       26.65     38.16 o 
 -10  14   6        0.64      -45.66     45.66 o 
  -8  14   6        1.35        8.93     50.06 o 
  -6  14   6       16.40       29.56     42.69 o 
  -4  14   6        7.44       14.78     41.29 o 
  -2  14   6        1.17      -51.05     51.05 o 
   0  14   6        7.69       30.52     34.27 o 
   2  14   6        1.08      -51.05     51.05 o 
   4  14   6        9.15      114.87     51.05 o 
   6  14   6        1.75      -51.05     51.05 o 
   8  14   6       10.45      121.25     57.44 o 
  10  14   6       54.41       70.20     57.44 o 
  12  14   6        5.48        6.38     57.44 o 
  14  14   6        2.57       57.44     70.20 o 
 -13  15   6      840.86      893.43     89.34 o 
 -11  15   6        6.64       54.24     86.15 o 
  -9  15   6     1138.48     1422.08     58.72 o 
  -7  15   6      876.85      894.34     76.58 o 
  -5  15   6      149.15       91.95     47.22 o 
  -3  15   6      116.53      134.02     40.61 o 
  -1  15   6     1026.54     1205.36    165.92 o 
   1  15   6     3984.36     4376.40     82.23 o 
   3  15   6     5068.47     5169.16    159.54 o 
   5  15   6      353.36      268.03     76.58 o 
   7  15   6       34.24      134.02     57.44 o 
   9  15   6       66.92      102.11     70.20 o 
  11  15   6       23.80       31.91     76.58 o 
  13  15   6     1116.15     1238.04     95.73 o 
  15  15   6      205.23      210.60     82.96 o 
 -14  16   6        4.65       25.53     70.20 o 
 -12  16   6       12.86       16.52     44.67 o 
 -10  16   6       65.50      125.81     47.22 o 
  -8  16   6        0.16       22.34     47.86 o 
  -6  16   6        0.04      -21.50     42.69 o 
  -4  16   6        1.31      -31.16     38.16 o 
  -2  16   6        3.57       -7.66     51.05 o 
   0  16   6        8.85       32.11     37.96 o 
   2  16   6        3.92      -57.44     57.44 o 
   4  16   6        1.19      -25.53     57.44 o 
   6  16   6        6.17      -38.29     57.44 o 
   8  16   6       50.83       63.82     57.44 o 
  10  16   6        0.70      -19.15     57.44 o 
  12  16   6       29.67      -51.05     57.44 o 
  14  16   6        3.52       25.53     57.44 o 
  16  16   6        0.26       63.82     82.96 o 
 -15  17   6     1731.81     2112.33    121.25 o 
 -13  17   6       99.46      178.69     76.58 o 
 -11  17   6        1.25      -47.86     47.86 o 
  -9  17   6       48.57       15.95     42.87 o 
  -7  17   6        2.52       50.38     42.69 o 
  -5  17   6        1.28        0.00     42.48 o 
  -3  17   6      893.18      946.55     60.79 o 
  -1  17   6      162.86      124.44     45.13 o 
   1  17   6      322.01      386.80     39.18 o 
   3  17   6     1537.35     1888.98    102.11 o 
   5  17   6      441.57      344.61     70.20 o 
   7  17   6       62.38        0.00     63.82 o 
   9  17   6        7.54       95.73    102.11 o 
  11  17   6       19.48       82.96     63.82 o 
  13  17   6        1.42       82.96     63.82 o 
  15  17   6      911.96     1123.17    102.11 o 
  17  17   6      206.37      121.25     70.20 o 
 -16  18   6       13.39      102.11     57.44 o 
 -14  18   6        0.60       51.05     57.44 o 
 -12  18   6        7.64      -13.44     42.69 o 
 -10  18   6        6.61       63.21     54.24 o 
  -8  18   6        5.52       22.34     45.13 o 
  -6  18   6        7.30      -22.34     40.61 o 
  -4  18   6       16.49       25.53     42.69 o 
  -2  18   6        9.68        3.19     40.61 o 
   0  18   6        0.90      -39.60     39.60 o 
   2  18   6       21.59       76.58     63.82 o 
   4  18   6        0.05      -19.15     57.44 o 
   6  18   6       10.29       38.29     57.44 o 
   8  18   6        3.36       12.76     57.44 o 
  10  18   6        0.38      -63.82     63.82 o 
  12  18   6       10.51       44.67     57.44 o 
  14  18   6       15.67       31.91     70.20 o 
  16  18   6        2.64      -19.15     63.82 o 
  18  18   6        0.08      165.92     95.73 o 
 -17  19   6      297.61      255.27    114.87 o 
 -15  19   6      170.14      165.92     63.82 o 
 -13  19   6       50.77       38.29     76.58 o 
 -11  19   6      173.01      111.83     47.22 o 
  -9  19   6      612.51      617.79     47.90 o 
  -7  19   6      472.96      435.74     56.27 o 
  -5  19   6     1548.14     1376.92     72.20 o 
  -3  19   6      718.54      798.48     92.53 o 
  -1  19   6      122.30      127.63     45.13 o 
   1  19   6      868.48      869.71     82.96 o 
   3  19   6        1.17       76.58     63.82 o 
   5  19   6      596.08      606.26     82.96 o 
   7  19   6       94.71       95.73     57.44 o 
   9  19   6       14.74       44.67     95.73 o 
  11  19   6      629.38      708.37     82.96 o 
  13  19   6        0.06      -38.29    108.49 o 
  15  19   6      303.28      344.61     70.20 o 
  17  19   6        0.48      140.40     89.34 o 
  19  19   6      465.16      912.58    146.78 o 
 -18  20   6        0.96      -57.44    102.11 o 
 -16  20   6        3.88      -89.34     89.34 o 
 -14  20   6        1.57       63.82    108.49 o 
 -12  20   6        4.46      -45.95     45.95 o 
 -10  20   6        6.29      -31.91     82.96 o 
  -8  20   6        3.87       30.90     42.69 o 
  -6  20   6        0.16       30.23     42.69 o 
  -4  20   6        2.48      -42.12     44.45 o 
  -2  20   6        0.08       45.01     42.69 o 
   0  20   6        6.70       52.49     37.96 o 
   2  20   6        0.81        6.38     76.58 o 
   4  20   6       26.31      -51.05     51.05 o 
   6  20   6        4.89      -63.82     63.82 o 
   8  20   6        0.00       44.67     57.44 o 
  10  20   6       13.36       38.29     63.82 o 
  12  20   6        0.08      -19.15     57.44 o 
  14  20   6       15.79       89.34     95.73 o 
  16  20   6        0.14       70.20    102.11 o 
  18  20   6        5.37      -70.20    114.87 o 
  20  20   6        0.02       12.76     95.73 o 
 -19  21   6      310.19      408.43    127.63 o 
 -17  21   6       68.49      102.11    114.87 o 
 -15  21   6      100.26       95.73    114.87 o 
 -13  21   6        0.23      229.74    102.11 o 
 -11  21   6      182.15      212.11     49.03 o 
  -9  21   6     1280.08     1243.84    127.99 o 
  -7  21   6     1564.66     1774.48    185.07 o 
  -5  21   6      787.52      819.84     65.31 o 
  -3  21   6      986.17     1339.10    111.68 o 
  -1  21   6       16.00       93.37     44.67 o 
   1  21   6      218.40      165.92     49.64 o 
   3  21   6      713.22      523.30     76.58 o 
   5  21   6      211.90      134.02     70.20 o 
   7  21   6      526.66      561.59     82.96 o 
   9  21   6      646.91      587.11     82.96 o 
  11  21   6      218.69      325.47    102.11 o 
  13  21   6      249.28      402.05    146.78 o 
  15  21   6       50.15       19.15    121.25 o 
  17  21   6      466.91      478.63    121.25 o 
  19  21   6      404.42      612.64    127.63 o 
 -18  22   6        0.59      -12.76    108.49 o 
 -16  22   6        1.12        0.00    114.87 o 
 -14  22   6        0.38       19.15     89.34 o 
 -12  22   6        7.86       37.61     62.69 o 
 -10  22   6        0.70      -22.34     49.64 o 
  -8  22   6       30.78       28.21     42.69 o 
  -6  22   6        4.77       27.54     42.69 o 
  -4  22   6       14.99      -37.07     47.22 o 
  -2  22   6        3.62      -15.50    114.87 o 
   0  22   6        1.32      -33.16     33.16 o 
   2  22   6        9.72      -25.53     57.44 o 
   4  22   6        1.19       51.05     63.82 o 
   6  22   6        2.08      121.25    102.11 o 
   8  22   6        0.53       51.05     63.82 o 
  10  22   6        4.42       12.76     63.82 o 
  12  22   6        0.55      -19.15    134.02 o 
  14  22   6        0.33      -76.58     76.58 o 
  16  22   6        0.59      114.87    114.87 o 
  18  22   6        0.11       19.15    102.11 o 
 -17  23   6        2.46       31.91     95.73 o 
 -15  23   6        0.86       19.15    114.87 o 
 -13  23   6      123.36       31.91    102.11 o 
 -11  23   6      434.30      564.69    216.98 o 
  -9  23   6        0.68       -2.74     65.01 o 
  -7  23   6       58.17       -0.61     54.24 o 
  -5  23   6      532.11      431.20     53.59 o 
  -3  23   6        3.01       -2.74     76.58 o 
  -1  23   6      243.02      164.88     57.44 o 
   1  23   6        8.56       26.16     44.45 o 
   3  23   6      193.25      255.27     70.20 o 
   5  23   6      363.01      210.60     76.58 o 
   7  23   6     1266.37     1378.44    102.11 o 
   9  23   6      109.24      -63.82    134.02 o 
  11  23   6        0.80      146.78     89.34 o 
  13  23   6      170.75      229.74    172.31 o 
  15  23   6      165.65      236.12    127.63 o 
  17  23   6      101.00      363.76    121.25 o 
 -16  24   6        0.85      134.02     95.73 o 
 -14  24   6        0.17      191.45     89.34 o 
 -12  24   6        0.49      -21.65     62.69 o 
 -10  24   6        6.50       12.98     65.31 o 
  -8  24   6        2.96      -20.27     76.32 o 
  -6  24   6        0.00       69.99     65.90 o 
  -4  24   6       17.48       34.57     77.89 o 
  -2  24   6        1.21        9.57     49.64 o 
   0  24   6        0.31      -25.53     33.16 o 
   2  24   6        0.22      -57.44     57.44 o 
   4  24   6        4.01       82.96     89.34 o 
   6  24   6        3.93       25.53    114.87 o 
   8  24   6       13.48       63.82    108.49 o 
  10  24   6        2.55       57.44    108.49 o 
  12  24   6        0.06      -82.96     82.96 o 
  14  24   6        2.62       25.53    102.11 o 
  16  24   6        1.86      165.92    114.87 o 
 -15  25   6      163.38      -31.91    114.87 o 
 -13  25   6      141.26       38.29    102.11 o 
 -11  25   6      500.01      327.66    210.60 o 
  -9  25   6      470.17      412.92    136.43 o 
  -7  25   6      323.14      224.74     79.09 o 
  -5  25   6      234.00       59.65    101.17 o 
  -3  25   6        5.60       60.17     76.58 o 
  -1  25   6       43.77      103.09     87.91 o 
   1  25   6      412.26      583.40    188.26 o 
   3  25   6     1004.99     1155.08    197.83 o 
   5  25   6     1296.31     1429.50    197.83 o 
   7  25   6       17.14       70.20     95.73 o 
   9  25   6      756.72      772.18    146.78 o 
  11  25   6        2.86       12.76    102.11 o 
  13  25   6       38.42       76.58    102.11 o 
  15  25   6       10.87        0.00    127.63 o 
 -14  26   6        4.67      108.49     95.73 o 
 -12  26   6        8.13       51.05     89.34 o 
 -10  26   6        0.31      -74.34     74.34 o 
  -8  26   6        7.58       75.03     74.35 o 
  -6  26   6        0.06      -23.93     89.34 o 
  -4  26   6        3.57      -22.12     67.24 o 
  -2  26   6        0.48       31.91     63.18 o 
   0  26   6       10.60       19.00     50.02 o 
   2  26   6        0.15      -89.34    121.25 o 
   4  26   6        5.26     -127.63    134.02 o 
   6  26   6        2.05      255.27    114.87 o 
   8  26   6        0.08      -57.44    114.87 o 
  10  26   6        5.70       89.34    108.49 o 
  12  26   6        1.90      159.54    140.40 o 
  14  26   6        0.73       51.05    127.63 o 
 -11  27   6       58.74       46.94    127.63 o 
  -9  27   6      122.88      107.26     67.48 o 
  -7  27   6      103.76       13.05     98.97 o 
  -5  27   6       78.56      -17.40     71.93 o 
  -3  27   6      344.95      268.60    118.06 o 
  -1  27   6        1.54       -2.66    111.68 o 
   1  27   6      291.55      241.71    181.88 o 
   3  27   6        5.04       70.20    121.25 o 
   5  27   6       52.70        0.00    121.25 o 
   7  27   6       85.70       31.91    102.11 o 
   9  27   6        0.13     -102.11    102.11 o 
  11  27   6        0.13       57.44     95.73 o 
  -8  28   6        1.20      -58.30     82.66 o 
  -6  28   6        0.82      -11.91     67.24 o 
  -4  28   6        0.07      -61.26     61.26 o 
  -2  28   6        1.06      -25.13     71.78 o 
   0  28   6        6.15       50.94     55.03 o 
   2  28   6        4.49      -57.44    114.87 o 
   4  28   6        2.66       25.53    146.78 o 
   6  28   6        0.59      102.11    108.49 o 
   8  28   6        4.60      -95.73     95.73 o 
  -5  29   6      245.90      118.06     90.25 o 
  -3  29   6       19.15       39.42     76.32 o 
  -1  29   6       27.00       33.61     67.24 o 
   1  29   6       22.42      -67.01     72.20 o 
   3  29   6      268.17        6.38    146.78 o 
   5  29   6        4.84      121.25    102.11 o 
   0   1   7      188.60      162.18     27.59 o 
  -1   2   7     3671.93     3897.83     83.05 o 
   1   2   7      832.13      960.18     68.16 o 
  -2   3   7     1644.03     1698.78    162.73 o 
   0   3   7      627.30      543.35     40.53 o 
   2   3   7       75.06      139.39     42.69 o 
  -3   4   7       11.81       -5.58     35.26 o 
  -1   4   7      622.85      536.67     41.65 o 
   1   4   7      904.29      839.15    105.93 o 
   3   4   7       94.31       51.05     36.10 o 
  -4   5   7        5.04       25.53     57.44 o 
  -2   5   7        8.68       15.95     54.24 o 
   0   5   7      352.22      326.77     35.48 o 
   2   5   7     1218.61     1078.10    149.97 o 
   4   5   7       36.32      117.42     42.48 o 
  -5   6   7        5.35       89.34     38.16 o 
  -3   6   7       62.15       44.67     36.10 o 
  -1   6   7       19.53       40.42     29.48 o 
   1   6   7      250.00      215.83     43.88 o 
   3   6   7      173.14      134.02     40.61 o 
   5   6   7       34.09      -12.76     36.10 o 
  -6   7   7     1046.33     1022.29     67.01 o 
  -4   7   7      157.36      105.30     67.01 o 
  -2   7   7        0.25      -45.10     54.24 o 
   0   7   7       40.63       50.61     34.26 o 
   2   7   7      128.99       95.73     40.61 o 
   4   7   7      428.30      576.90    108.49 o 
   6   7   7      159.46       53.68     38.16 o 
  -7   8   7     2113.74     1960.91    197.83 o 
  -5   8   7     1159.69      976.44    181.88 o 
  -3   8   7      118.39      127.63     40.61 o 
  -1   8   7       51.33       58.76     39.42 o 
   1   8   7      590.61      510.24     54.26 o 
   3   8   7     1447.50     1468.78     63.18 o 
   5   8   7       85.11       28.91     38.16 o 
   7   8   7      679.76      772.24     70.20 o 
  -8   9   7      552.89      322.88     49.03 o 
  -6   9   7     1694.27     1569.79    140.40 o 
  -4   9   7      541.59      466.21     49.64 o 
  -2   9   7      107.61      -13.44     44.67 o 
   0   9   7      192.59      180.87     29.42 o 
   2   9   7     2104.81     1978.00    156.36 o 
   4   9   7     2322.61     2189.55     79.87 o 
   6   9   7       29.06      -37.39     37.39 o 
   8   9   7      146.45      112.01     33.53 o 
  -9  10   7        4.15      -25.32     46.58 o 
  -7  10   7      509.65      437.53     82.96 o 
  -5  10   7      663.16      628.65     51.75 o 
  -3  10   7      531.50      404.60     49.64 o 
  -1  10   7       18.54        8.55     27.78 o 
   1  10   7      233.71      185.03     35.10 o 
   3  10   7     2722.22     2884.40     66.12 o 
   5  10   7      673.57      580.17     42.88 o 
   7  10   7        9.15       -8.51     33.16 o 
   9  10   7        7.51       50.83     34.26 o 
 -10  11   7      129.73      101.00     32.75 o 
  -8  11   7       29.16      -19.15     40.61 o 
  -6  11   7       47.58      -22.97     50.06 o 
  -4  11   7      322.31      254.88     47.22 o 
  -2  11   7       23.04       51.05     36.10 o 
   0  11   7       43.01       71.15     32.75 o 
   2  11   7      521.75      444.65     49.64 o 
   4  11   7      918.29      810.53    185.07 o 
   6  11   7      193.31      198.59     57.44 o 
   8  11   7        0.13       15.95     40.61 o 
  10  11   7       13.20       -5.58     35.26 o 
 -11  12   7     1278.61     1407.34     67.69 o 
  -9  12   7      305.74      341.14     63.99 o 
  -7  12   7       47.05       26.53     42.69 o 
  -5  12   7       30.30       12.76     45.13 o 
  -3  12   7       21.10      137.71     42.69 o 
  -1  12   7      157.09      216.86     39.80 o 
   1  12   7       41.58       20.50     27.81 o 
   3  12   7      170.50      161.56     42.69 o 
   5  12   7      119.65       30.23     42.69 o 
   7  12   7       58.78       73.97     47.22 o 
   9  12   7      176.33      187.15    102.11 o 
  11  12   7     1011.94     1187.03     67.69 o 
 -12  13   7     1663.10     1902.08     76.71 o 
 -10  13   7     1695.75     1622.14    114.87 o 
  -8  13   7      475.28      485.72    165.92 o 
  -6  13   7       22.86       33.92     42.69 o 
  -4  13   7      240.25      205.39    108.49 o 
  -2  13   7     1332.08     1475.00    213.79 o 
   0  13   7       12.12       -2.75     41.45 o 
   2  13   7      130.95      112.14     63.82 o 
   4  13   7       41.62       31.04     47.86 o 
   6  13   7      276.27      222.83     54.24 o 
   8  13   7      813.36      693.80    137.21 o 
  10  13   7       45.51      -57.44     57.44 o 
  12  13   7     1818.75     1952.79    121.25 o 
 -13  14   7      367.82      370.14     76.58 o 
 -11  14   7     1454.50     1573.09     76.71 o 
  -9  14   7      793.29      750.79     49.04 o 
  -7  14   7      102.08       85.20     44.45 o 
  -5  14   7      239.96      194.97     49.64 o 
  -3  14   7     1873.76     1926.31    102.11 o 
  -1  14   7      794.25      745.78     58.66 o 
   1  14   7      177.25      176.09     36.48 o 
   3  14   7        5.65      -25.53     57.44 o 
   5  14   7      781.43      727.51     82.96 o 
   7  14   7     1628.91     1640.09    102.11 o 
   9  14   7      467.44      376.52     76.58 o 
  11  14   7      726.51      708.37     89.34 o 
  13  14   7      987.90      989.16     95.73 o 
 -14  15   7       92.00       63.82     63.82 o 
 -12  15   7      202.38      245.24     49.64 o 
 -10  15   7      743.86      788.43     65.31 o 
  -8  15   7       66.72       42.12     44.45 o 
  -6  15   7       11.45      -48.31     48.31 o 
  -4  15   7     1158.52     1156.57     73.39 o 
  -2  15   7     1696.98     1590.86     74.35 o 
   0  15   7       38.85       32.62     53.98 o 
   2  15   7       61.71       76.58     57.44 o 
   4  15   7      137.69       51.05     63.82 o 
   6  15   7     2410.67     2386.75    121.25 o 
   8  15   7     1869.47     1678.38    108.49 o 
  10  15   7        0.04      -12.76     63.82 o 
  12  15   7      456.21      376.52     76.58 o 
  14  15   7       61.76      146.78     63.82 o 
 -15  16   7      479.18      529.68     82.96 o 
 -13  16   7      126.51       95.73     70.20 o 
 -11  16   7      113.33      157.72     47.22 o 
  -9  16   7       19.86       62.45     32.75 o 
  -7  16   7      107.39       86.99     44.67 o 
  -5  16   7       54.77       15.11     76.58 o 
  -3  16   7     1023.55      894.16     63.18 o 
  -1  16   7      313.41      326.94     98.92 o 
   1  16   7       26.69      -11.73     40.86 o 
   3  16   7        5.24      102.11     57.44 o 
   5  16   7      971.88     1078.50    114.87 o 
   7  16   7     2181.81     2112.33    114.87 o 
   9  16   7      177.82      159.54     70.20 o 
  11  16   7       59.78        0.00     63.82 o 
  13  16   7       42.35      134.02     70.20 o 
  15  16   7      126.41      140.40     82.96 o 
 -16  17   7      621.02      542.44    127.63 o 
 -14  17   7      446.34      548.82    140.40 o 
 -12  17   7       32.41       12.76     70.20 o 
 -10  17   7      256.79      241.40     49.64 o 
  -8  17   7      214.65      246.89     51.75 o 
  -6  17   7       28.97       21.50     42.69 o 
  -4  17   7      105.31      130.82     45.13 o 
  -2  17   7       68.22       63.51     47.22 o 
   0  17   7       56.22        0.35     31.51 o 
   2  17   7       33.92       38.29     57.44 o 
   4  17   7      127.67       82.96     89.34 o 
   6  17   7      983.41      880.67     95.73 o 
   8  17   7      356.51      357.37     82.96 o 
  10  17   7        4.62      -38.29     63.82 o 
  12  17   7        0.32     -114.87    114.87 o 
  14  17   7      212.38      357.37    121.25 o 
  16  17   7      361.11      446.72    140.40 o 
 -17  18   7      132.38       82.96    127.63 o 
 -15  18   7      244.32      268.03    127.63 o 
 -13  18   7        0.15      102.11    114.87 o 
 -11  18   7      364.93      408.53     54.15 o 
  -9  18   7     1100.76     1150.95    141.92 o 
  -7  18   7      139.76      142.73    102.11 o 
  -5  18   7        0.07       78.93     42.69 o 
  -3  18   7       22.91       82.96     57.44 o 
  -1  18   7      155.12       -1.79     55.20 o 
   1  18   7      107.90       99.33     63.82 o 
   3  18   7       27.58      -19.15     63.82 o 
   5  18   7      300.72      293.56     82.96 o 
   7  18   7      631.09      727.51     89.34 o 
   9  18   7      115.93      127.63     63.82 o 
  11  18   7      340.08      312.70     76.58 o 
  13  18   7      113.95      172.31    114.87 o 
  15  18   7      536.14      670.08    146.78 o 
  17  18   7       78.78       44.67    114.87 o 
 -18  19   7       92.55       44.67    121.25 o 
 -16  19   7       85.53      -12.76    127.63 o 
 -14  19   7       48.02      146.78     89.34 o 
 -12  19   7        0.20      -83.37    111.68 o 
 -10  19   7     1178.55     1406.08     86.15 o 
  -8  19   7     1340.23     1509.08    137.21 o 
  -6  19   7       57.55       33.87    105.30 o 
  -4  19   7        0.22       23.61     44.67 o 
  -2  19   7      279.39      171.52    118.06 o 
   0  19   7      320.47      258.88     43.91 o 
   2  19   7      301.61      293.56     70.20 o 
   4  19   7        4.49      -12.76     57.44 o 
   6  19   7      498.37      491.39     76.58 o 
   8  19   7        6.17       25.53     63.82 o 
  10  19   7      754.10      504.15     82.96 o 
  12  19   7      174.48      274.41    121.25 o 
  14  19   7      265.60      242.50    134.02 o 
  16  19   7      220.18      191.45    134.02 o 
  18  19   7       23.01        6.38    159.54 o 
 -19  20   7       25.50      146.78     95.73 o 
 -17  20   7       30.87       63.82    114.87 o 
 -15  20   7       39.04      293.56    102.11 o 
 -13  20   7      216.27      395.66    114.87 o 
 -11  20   7        7.84       86.44     71.93 o 
  -9  20   7      888.41     1008.66     55.27 o 
  -7  20   7      659.57      741.50    178.69 o 
  -5  20   7        0.23       37.95     42.69 o 
  -3  20   7       23.89        1.42     39.87 o 
  -1  20   7      475.69      520.20     56.27 o 
   1  20   7      724.20      748.62     63.18 o 
   3  20   7      155.10      299.94     70.20 o 
   5  20   7      466.95      510.53     76.58 o 
   7  20   7       36.96       63.82     57.44 o 
   9  20   7      562.36      459.48     76.58 o 
  11  20   7      691.76      644.55    140.40 o 
  13  20   7       10.44       19.15    134.02 o 
  15  20   7       98.85      140.40    121.25 o 
  17  20   7       22.46      216.98    121.25 o 
  19  20   7        9.59      -70.20    121.25 o 
 -18  21   7       23.32      -51.05    108.49 o 
 -16  21   7       25.37      -51.05     89.34 o 
 -14  21   7      202.70      210.60    108.49 o 
 -12  21   7       74.90       26.52     71.78 o 
 -10  21   7        0.78      -63.18     63.18 o 
  -8  21   7      174.82      231.12     83.39 o 
  -6  21   7      259.85      271.29     54.24 o 
  -4  21   7       10.85       -6.38     45.13 o 
  -2  21   7      118.01       95.05     42.69 o 
   0  21   7      536.64      662.26     62.84 o 
   2  21   7      556.11      408.43     82.96 o 
   4  21   7       64.31        0.00     57.44 o 
   6  21   7      181.80      127.63     63.82 o 
   8  21   7      229.02      255.27    121.25 o 
  10  21   7      539.16      319.08    140.40 o 
  12  21   7      174.09      153.16    159.54 o 
  14  21   7       11.11       12.76    114.87 o 
  16  21   7        2.83      185.07    108.49 o 
  18  21   7       13.24      -76.58    102.11 o 
 -17  22   7        0.01      121.25     89.34 o 
 -15  22   7      127.68       38.29    146.78 o 
 -13  22   7       67.86       -6.38    108.49 o 
 -11  22   7       55.31      111.47     67.24 o 
  -9  22   7      101.99      106.27     66.61 o 
  -7  22   7        2.09      -80.85     80.85 o 
  -5  22   7        6.49       34.10     86.15 o 
  -3  22   7        4.87        7.54    118.06 o 
  -1  22   7      350.48      357.62     86.15 o 
   1  22   7      562.53      623.02     96.31 o 
   3  22   7       49.95      261.65    102.11 o 
   5  22   7      181.98      -19.15    153.16 o 
   7  22   7      125.79      165.92    114.87 o 
   9  22   7      216.01       31.91    108.49 o 
  11  22   7      133.57      280.79    121.25 o 
  13  22   7       65.61      -25.53    140.40 o 
  15  22   7       21.73       19.15     95.73 o 
  17  22   7       19.57     -108.49    108.49 o 
 -14  23   7       87.48       25.53    108.49 o 
 -12  23   7        6.91       50.63     67.24 o 
 -10  23   7       48.42       94.49     68.97 o 
  -8  23   7      271.10      266.99    121.25 o 
  -6  23   7      178.58      170.79     94.44 o 
  -4  23   7       10.82      -43.20     87.22 o 
  -2  23   7       78.13       95.73    121.25 o 
   0  23   7      449.69      311.69     74.09 o 
   2  23   7        0.42      -44.67    121.25 o 
   4  23   7      533.35      274.41    127.63 o 
   6  23   7       30.59      121.25    108.49 o 
   8  23   7      207.19      319.08    127.63 o 
  10  23   7       53.41      114.87    102.11 o 
  12  23   7       39.40       31.91     95.73 o 
  14  23   7       29.18       82.96    127.63 o 
 -13  24   7       22.31      140.40    153.16 o 
 -11  24   7        0.57      -40.89     70.20 o 
  -9  24   7       33.00       83.87     85.52 o 
  -7  24   7      324.40       19.57    100.86 o 
  -5  24   7      276.24      289.58    156.35 o 
  -3  24   7        4.67       30.23     85.38 o 
  -1  24   7      197.42      172.31     81.23 o 
   1  24   7       21.76       54.24     79.77 o 
   3  24   7      447.61      319.08    146.78 o 
   5  24   7       50.00      121.25    108.49 o 
   7  24   7       78.85       57.44    127.63 o 
   9  24   7       63.11       89.34    114.87 o 
  11  24   7       16.95       12.76    153.16 o 
  13  24   7        4.21       63.82    134.02 o 
 -12  25   7        7.72      130.52     89.34 o 
 -10  25   7        0.21       67.01     76.71 o 
  -8  25   7        2.01       -4.08     80.85 o 
  -6  25   7      354.72       11.42    210.60 o 
  -4  25   7      281.98      323.03     94.44 o 
  -2  25   7       23.93      -53.18    127.63 o 
   0  25   7       34.15       -9.44     58.02 o 
   2  25   7      202.12      108.49    114.87 o 
   4  25   7       99.74      274.41    121.25 o 
   6  25   7        0.95      114.87    153.16 o 
   8  25   7        0.75      -44.67    108.49 o 
  10  25   7       17.75      -51.05     95.73 o 
  12  25   7        2.77      197.83    134.02 o 
  -9  26   7       14.43      -36.08     61.13 o 
  -7  26   7       77.02       84.24     78.10 o 
  -5  26   7      158.54      114.87    134.02 o 
  -3  26   7        1.18       -3.62     82.66 o 
  -1  26   7        2.52       77.01     65.90 o 
   1  26   7      138.62      173.03     78.87 o 
   3  26   7       74.29      165.92    102.11 o 
   5  26   7       15.58       89.34    114.87 o 
   7  26   7       20.46       63.82    121.25 o 
   9  26   7       13.60       89.34    114.87 o 
  -6  27   7       41.33       84.88     88.90 o 
  -4  27   7        4.54      -72.20     72.20 o 
  -2  27   7        2.02      -89.34     89.34 o 
   0  27   7       97.40       32.02     61.13 o 
   2  27   7       95.95      146.78    114.87 o 
   4  27   7        2.85      -89.34    127.63 o 
   6  27   7       22.52      -19.15     95.73 o 
   0   0   8    99332.59   104991.31    918.96 o 
   1   1   8        3.95        6.24     28.54 o 
   0   2   8     3152.12     3846.48    227.52 o 
   2   2   8     2459.62     2781.91    140.40 o 
  -1   3   8       64.65       82.73     35.48 o 
   1   3   8        2.19       14.14     31.01 o 
   3   3   8       58.62       -6.38     45.13 o 
  -2   4   8     2625.56     2758.75    118.06 o 
   0   4   8     4189.39     3870.67     76.08 o 
   2   4   8     8593.72     9055.88    207.58 o 
   4   4   8     2554.77     2954.43    134.02 o 
  -3   5   8        0.66       11.08     42.69 o 
  -1   5   8       48.93       62.22     50.01 o 
   1   5   8        8.31       43.88     28.45 o 
   3   5   8        5.48       56.83     47.22 o 
   5   5   8        0.07       22.34     45.13 o 
  -4   6   8      496.94      381.47     51.75 o 
  -2   6   8      783.18      723.06     60.63 o 
   0   6   8      171.98      225.07     74.11 o 
   2   6   8     9952.05    10698.10    248.89 o 
   4   6   8    13002.24    14057.79    254.93 o 
   6   6   8     2914.04     3670.50     92.42 o 
  -5   7   8        1.94      -48.50     82.96 o 
  -3   7   8        8.64       55.76     42.69 o 
  -1   7   8        0.03       10.64     43.12 o 
   1   7   8        0.74       17.31     31.28 o 
   3   7   8        2.34       37.38     82.96 o 
   5   7   8       10.51        2.43     51.05 o 
   7   7   8       30.32       58.44     42.69 o 
  -6   8   8       14.01      -25.53     40.61 o 
  -4   8   8     4901.14     5045.66    121.25 o 
  -2   8   8     6322.76     6867.28    185.01 o 
   0   8   8      561.90      586.84     46.31 o 
   2   8   8      181.50      191.45     49.64 o 
   4   8   8     2612.89     2972.52    274.41 o 
   6   8   8     1269.83     1468.82    108.49 o 
   8   8   8      561.42      646.72     56.27 o 
  -7   9   8        0.43      -13.56     49.25 o 
  -5   9   8        1.72      -40.61     40.61 o 
  -3   9   8        0.08       19.60     58.94 o 
  -1   9   8        7.42       -0.57     27.19 o 
   1   9   8       16.46      -24.30     24.30 o 
   3   9   8        0.03       25.11     66.28 o 
   5   9   8        0.39      -18.48     34.26 o 
   7   9   8        0.95       24.70     42.31 o 
   9   9   8       17.06        0.44     39.21 o 
  -8  10   8     4523.08     4940.25    226.55 o 
  -6  10   8       36.38       86.79     76.58 o 
  -4  10   8     3335.05     3742.11     95.73 o 
  -2  10   8      606.17      770.50     60.79 o 
   0  10   8     1324.47     1626.83     77.37 o 
   2  10   8     1962.36     2170.80     62.64 o 
   4  10   8     1662.40     1664.68     94.98 o 
   6  10   8     1663.23     1796.71     61.33 o 
   8  10   8      162.47      115.08     40.19 o 
  10  10   8       89.07      147.00     37.66 o 
  -9  11   8        5.09        8.03     39.18 o 
  -7  11   8        3.87      -49.25     49.25 o 
  -5  11   8        6.40      -28.86     48.31 o 
  -3  11   8        2.24       24.82     51.05 o 
  -1  11   8       11.02       19.15     35.88 o 
   1  11   8        0.49       17.88     33.16 o 
   3  11   8        4.23       -6.38     49.64 o 
   5  11   8        8.90       -3.65     47.86 o 
   7  11   8        0.00      -47.22     47.22 o 
   9  11   8        7.88      -19.85     39.87 o 
  11  11   8        3.67       86.32     57.44 o 
 -10  12   8      426.41      657.95     46.57 o 
  -8  12   8      301.45      400.38     51.75 o 
  -6  12   8       32.42       82.96     45.13 o 
  -4  12   8      370.41      293.70     49.64 o 
  -2  12   8      108.05      107.17     60.63 o 
   0  12   8        0.81       17.87     33.16 o 
   2  12   8      775.44      727.50    102.11 o 
   4  12   8     1499.85     1767.87    232.93 o 
   6  12   8     2246.44     2822.06    236.12 o 
   8  12   8     1575.27     2123.64    181.88 o 
  10  12   8     2621.38     2869.11    216.98 o 
  12  12   8       85.55       59.18     49.03 o 
 -11  13   8       35.32      -14.18     41.48 o 
  -9  13   8        4.73      -29.75     34.67 o 
  -7  13   8        0.52      -40.20     44.45 o 
  -5  13   8        0.31        3.19     60.63 o 
  -3  13   8        0.28       12.76     45.13 o 
  -1  13   8        4.88       15.84     35.37 o 
   1  13   8        3.10       21.01     32.37 o 
   3  13   8        4.21      -33.92     42.69 o 
   5  13   8        1.73       26.44     47.86 o 
   7  13   8       15.28       31.91     45.95 o 
   9  13   8        1.36       26.11     49.03 o 
  11  13   8       19.32      -38.29     63.82 o 
  13  13   8       25.25      -63.82     63.82 o 
 -12  14   8      348.17      392.64     63.82 o 
 -10  14   8      944.90     1035.84     65.31 o 
  -8  14   8        0.64       44.34     67.01 o 
  -6  14   8        9.63       57.10     42.69 o 
  -4  14   8       93.63       44.67     45.13 o 
  -2  14   8        4.63       74.90     42.69 o 
   0  14   8      609.58      699.07     48.51 o 
   2  14   8      495.86      778.56     82.96 o 
   4  14   8     2333.25     2533.52    121.25 o 
   8  14   8     2043.41     2316.55    114.87 o 
  10  14   8      957.32      963.63     89.34 o 
  12  14   8      346.48      312.70     89.34 o 
  14  14   8      101.23      134.02    114.87 o 
 -13  15   8        5.94      153.16    114.87 o 
 -11  15   8        4.47      -30.78     38.16 o 
  -9  15   8        9.99       51.05     33.81 o 
  -7  15   8       10.92       22.69     55.01 o 
  -5  15   8        0.22      -25.53     70.20 o 
  -3  15   8        0.00       18.44     57.85 o 
  -1  15   8        0.14      -45.95     45.95 o 
   1  15   8        0.00       -4.99     39.44 o 
   3  15   8        4.06       31.91     63.82 o 
   5  15   8        0.00      153.16     76.58 o 
   7  15   8        2.84       95.73     70.20 o 
   9  15   8        7.88      102.11     63.82 o 
  11  15   8        6.87       63.82     63.82 o 
  13  15   8        3.19        0.00    121.25 o 
  15  15   8        0.05     -102.11    102.11 o 
 -14  16   8        2.76        6.38    121.25 o 
 -12  16   8       16.74      173.58     74.34 o 
 -10  16   8       42.59       33.82     44.67 o 
  -8  16   8        4.85       25.53     45.95 o 
  -6  16   8        0.24       -2.02     42.69 o 
  -4  16   8      495.93      417.26     54.15 o 
  -2  16   8       52.44       98.76     47.22 o 
   0  16   8      217.90      297.92     45.35 o 
   2  16   8      411.22      638.17     82.96 o 
   4  16   8      992.50     1033.83     89.34 o 
   6  16   8      876.09      887.05     89.34 o 
   8  16   8      111.12      153.16     63.82 o 
  10  16   8      373.78      382.90     70.20 o 
  12  16   8       49.26       57.44    102.11 o 
  14  16   8      690.17      989.16    140.40 o 
  16  16   8      742.33      982.78    165.92 o 
 -15  17   8        0.80       95.73    102.11 o 
 -13  17   8        1.17      -44.67    121.25 o 
 -11  17   8        0.63      215.95     76.58 o 
  -9  17   8        0.03      -36.31     66.65 o 
  -7  17   8        5.04      -45.13     45.13 o 
  -5  17   8        0.08      -45.28     54.24 o 
  -3  17   8        0.93       22.17     63.82 o 
  -1  17   8        0.29      -54.24     54.24 o 
   1  17   8        0.88      -27.12     31.75 o 
   3  17   8        2.99       12.76     70.20 o 
   5  17   8        1.06      -57.44     57.44 o 
   7  17   8        4.15      -63.82     76.58 o 
   9  17   8       12.40      -19.15    121.25 o 
  11  17   8        1.00       51.05    146.78 o 
  13  17   8        0.60       89.34     95.73 o 
  15  17   8        5.55      -19.15    127.63 o 
  17  17   8        1.99       63.82    127.63 o 
 -16  18   8        7.54       95.73    108.49 o 
 -14  18   8       42.97        6.38    121.25 o 
 -12  18   8      244.32      382.92    102.11 o 
 -10  18   8       75.99      131.22     70.52 o 
  -8  18   8      119.48      -41.75     78.87 o 
  -6  18   8       20.94       -4.68     82.96 o 
  -4  18   8      541.57      741.83     79.77 o 
  -2  18   8      716.48      945.51    201.02 o 
   0  18   8      394.42      310.50     43.91 o 
   2  18   8       10.21       57.44     57.44 o 
   4  18   8      149.12      127.63     63.82 o 
   6  18   8       31.71      -38.29     57.44 o 
   8  18   8        1.00     -114.87    114.87 o 
  10  18   8      670.08     1040.21    172.31 o 
  12  18   8     1178.70     1116.79    191.45 o 
  14  18   8      264.58      510.53    146.78 o 
  16  18   8      523.23      625.40    146.78 o 
  18  18   8       68.36      223.36    191.45 o 
 -17  19   8        1.99        6.38    108.49 o 
 -15  19   8        1.53      121.25    108.49 o 
 -13  19   8        0.44       76.58    108.49 o 
 -11  19   8        0.51      -69.84     69.84 o 
  -9  19   8        0.70       80.35     62.41 o 
  -7  19   8       15.78       41.94     76.58 o 
  -5  19   8        2.49      -33.12     83.39 o 
  -3  19   8        0.02      -36.44     69.84 o 
  -1  19   8        7.50      -26.87     42.69 o 
   1  19   8        1.06       29.22     42.69 o 
   3  19   8       26.36     -114.87    114.87 o 
   5  19   8        2.16       19.15    108.49 o 
   7  19   8        7.73       12.76    134.02 o 
   9  19   8        3.31      -19.15    121.25 o 
  11  19   8        6.21      -95.73     95.73 o 
  13  19   8        2.60     -114.87    127.63 o 
  15  19   8        0.07     -108.49    134.02 o 
  17  19   8        2.98      -19.15    121.25 o 
 -14  20   8       46.39       38.29    127.63 o 
 -12  20   8      125.35      181.04     84.32 o 
 -10  20   8       79.75        2.55     67.24 o 
  -8  20   8      124.50       66.64     96.31 o 
  -6  20   8      257.03      261.91    101.42 o 
  -4  20   8        0.29      109.58     98.92 o 
  -2  20   8      340.91      356.39     87.22 o 
   0  20   8      192.31      171.54     60.11 o 
   2  20   8       12.69       51.05    108.49 o 
   4  20   8        4.61     -102.11    102.11 o 
   6  20   8     1657.75     1876.21    165.92 o 
   8  20   8      143.00      146.78    134.02 o 
  10  20   8       93.02      459.48    121.25 o 
  12  20   8        0.07     -121.25    134.02 o 
  14  20   8       21.21     -108.49    108.49 o 
 -13  21   8        0.01      -12.76    127.63 o 
 -11  21   8        1.34       -9.36    146.78 o 
  -9  21   8        0.00       40.50     57.15 o 
  -7  21   8        6.10      -47.86    105.30 o 
  -5  21   8        6.48      130.28     90.46 o 
  -3  21   8        6.94        8.93    134.02 o 
  -1  21   8        4.01      -67.69     67.69 o 
   1  21   8        1.59      -73.54     73.54 o 
   3  21   8        1.10      159.54    114.87 o 
   5  21   8        8.80      -95.73    102.11 o 
   7  21   8        4.47      -31.91    159.54 o 
   9  21   8        0.82      -95.73     95.73 o 
  11  21   8        6.84       89.34    114.87 o 
  13  21   8        4.53       -6.38    108.49 o 
 -12  22   8       68.02        9.01     98.92 o 
 -10  22   8      575.88      658.23     98.05 o 
  -8  22   8      125.78      296.20     85.38 o 
  -6  22   8       39.87       29.73     91.77 o 
  -4  22   8       27.28      -25.17     80.85 o 
  -2  22   8        2.92       31.00     94.44 o 
   0  22   8       93.92       35.64     60.87 o 
   2  22   8     1243.11     1359.30    178.69 o 
   4  22   8      373.88      516.92    121.25 o 
   6  22   8      777.98     1072.12    172.31 o 
   8  22   8       12.37        0.00    121.25 o 
  10  22   8      150.48       -6.38    134.02 o 
  12  22   8       65.51      268.03    178.69 o 
 -11  23   8        9.39       23.21     79.77 o 
  -9  23   8        0.08       84.80     65.75 o 
  -7  23   8        4.99      -80.18     80.18 o 
  -5  23   8        0.02      -44.09     86.15 o 
  -3  23   8        0.12       -7.82     67.26 o 
  -1  23   8        1.09       -0.75     75.13 o 
   1  23   8        2.27       39.57     95.58 o 
   3  23   8        0.05      -95.73     95.73 o 
   5  23   8        2.86      -76.58    114.87 o 
   7  23   8        1.78       25.53    102.11 o 
   9  23   8        2.79      -19.15    121.25 o 
  11  23   8        4.57      102.11    121.25 o 
  -8  24   8      981.71      943.42    126.11 o 
  -6  24   8      200.60      -24.13     92.42 o 
  -4  24   8      363.45      226.49    115.00 o 
  -2  24   8       27.80       28.72     81.23 o 
   0  24   8      740.17      749.04     82.85 o 
   2  24   8      365.88      159.54    153.16 o 
   4  24   8       11.85       25.53    121.25 o 
   6  24   8      288.14      306.32    127.63 o 
   8  24   8       26.17       57.44    140.40 o 
  -5  25   8        0.14      -80.85     80.85 o 
  -3  25   8        0.62      115.39     76.32 o 
  -1  25   8        1.90       41.48     76.71 o 
   1  25   8        0.08       -9.27     93.48 o 
   3  25   8        0.71      134.02    114.87 o 
   5  25   8        2.14       38.29    127.63 o 
   0   1   9        0.08       42.90     31.74 o 
  -1   2   9     1546.04     1197.35     66.75 o 
   1   2   9     1265.07     1060.03     64.28 o 
  -2   3   9      843.07      714.98     63.18 o 
   0   3   9        0.73       -8.51     36.84 o 
   2   3   9     1110.10     1033.87     67.69 o 
  -3   4   9        0.46       35.10     45.13 o 
  -1   4   9      247.08      128.55     41.65 o 
   1   4   9      415.95      370.95     36.59 o 
   3   4   9       61.09       86.15     60.63 o 
  -4   5   9       41.08       14.98     50.58 o 
  -2   5   9      965.77      881.83     63.18 o 
   0   5   9     1952.01     1758.30     63.79 o 
   2   5   9        6.42       56.27     49.03 o 
   4   5   9      399.56      374.66     54.15 o 
  -5   6   9        0.56       -9.57     92.53 o 
  -3   6   9      398.13      367.66     58.14 o 
  -1   6   9     3160.36     3170.75     75.92 o 
   1   6   9      911.56      850.31     89.35 o 
   3   6   9      531.62      429.81    134.02 o 
   5   6   9      501.54      300.49    108.49 o 
  -6   7   9      179.09      146.78     49.64 o 
  -4   7   9      336.78      366.10     79.77 o 
  -2   7   9     1186.28     1131.47     69.84 o 
   0   7   9     3634.91     3674.55    168.16 o 
   2   7   9       33.41      -37.99     47.22 o 
   4   7   9     1409.74     1349.98    325.47 o 
   6   7   9      266.31      142.73    102.11 o 
  -7   8   9      731.55      738.96    159.54 o 
  -5   8   9     1356.90     1449.39    130.82 o 
  -3   8   9       13.67       17.93     47.22 o 
  -1   8   9     2152.09     2030.94     66.32 o 
   1   8   9      896.92      759.45     75.53 o 
   3   8   9      250.80      178.21     60.79 o 
   5   8   9      978.89      802.10     68.97 o 
   7   8   9       19.05       73.39     49.64 o 
  -8   9   9      779.36      726.78     63.82 o 
  -6   9   9     2836.55     2845.34    220.17 o 
  -4   9   9     1143.49      886.25     67.24 o 
  -2   9   9      340.32      247.07     63.82 o 
   0   9   9      541.79      402.00     58.95 o 
   2   9   9        3.02       58.23     55.84 o 
   4   9   9      719.48      672.26     47.61 o 
   6   9   9      310.78      200.31     41.29 o 
   8   9   9      350.82      310.66     43.91 o 
  -9  10   9        2.17      -12.76     33.81 o 
  -7  10   9     2279.67     2350.74     98.92 o 
  -5  10   9     2802.81     2781.07     92.42 o 
  -3  10   9        3.99      -40.61     40.61 o 
  -1  10   9      150.14       52.16     38.57 o 
   1  10   9      166.87      247.36     31.24 o 
   3  10   9      461.37      611.35     91.45 o 
   5  10   9      219.59      196.49     58.98 o 
   7  10   9      196.21      188.78     47.26 o 
   9  10   9       35.35       46.92     46.10 o 
 -10  11   9     1027.82     1089.75     95.12 o 
  -8  11   9      217.48      185.17     79.77 o 
  -6  11   9     2301.55     2193.55    130.82 o 
  -4  11   9      165.21       86.15     49.64 o 
  -2  11   9      289.47      308.21     54.24 o 
   0  11   9      130.64      145.42     55.98 o 
   2  11   9     1613.59     1829.65    376.52 o 
   4  11   9      537.40      576.85    191.45 o 
   6  11   9      255.05      371.23    140.40 o 
   8  11   9      419.58      337.27    191.45 o 
  10  11   9      346.72      221.83     55.20 o 
 -11  12   9     1377.79     1611.24    123.54 o 
  -9  12   9      331.04      330.14     80.82 o 
  -7  12   9      501.63      534.62     56.27 o 
  -5  12   9      149.23       38.29     57.44 o 
  -3  12   9      372.22      473.61     56.27 o 
  -1  12   9       12.13       38.29     52.65 o 
   1  12   9      989.89     1119.55    121.59 o 
   3  12   9     1985.22     2138.28    268.03 o 
   5  12   9        0.93       -5.67     51.05 o 
   7  12   9     1119.34     1113.47    102.11 o 
   9  12   9        4.63      -34.23     57.44 o 
  11  12   9      550.79      702.07    103.79 o 
 -12  13   9      678.85      847.91    101.46 o 
 -10  13   9      602.60      559.38    105.07 o 
  -8  13   9       25.96       28.72     72.20 o 
  -6  13   9       37.95       41.48     45.13 o 
  -4  13   9      653.87      779.46     92.53 o 
  -2  13   9      636.57      691.83     60.79 o 
   0  13   9       22.00      109.62     31.28 o 
   2  13   9     1564.78     1631.74    236.12 o 
   4  13   9      720.79      717.38    274.41 o 
   6  13   9      475.21      416.63     76.58 o 
   8  13   9      320.81      152.29    118.06 o 
  10  13   9       18.34      -31.91    121.25 o 
  12  13   9       80.95      210.60     95.73 o 
 -13  14   9      321.74      236.12    134.02 o 
 -11  14   9      258.19      379.97     91.77 o 
  -9  14   9       28.61       41.60     62.04 o 
  -7  14   9        1.22       72.26    134.02 o 
  -5  14   9      751.66      902.34     65.31 o 
  -3  14   9     1077.47     1080.92     69.84 o 
  -1  14   9      200.02      184.56     49.03 o 
   1  14   9      231.99      288.79     40.19 o 
   3  14   9      697.66      453.10     89.34 o 
   5  14   9        2.21       89.34     70.20 o 
   7  14   9      126.76     -114.87    114.87 o 
   9  14   9       23.93       38.29    114.87 o 
  11  14   9       39.65       82.96    108.49 o 
  13  14   9        9.43        6.38    108.49 o 
 -14  15   9      110.75      599.88    178.69 o 
 -12  15   9      248.47      251.92    137.21 o 
 -10  15   9      162.87      289.71    118.06 o 
  -8  15   9      276.79      156.81     91.90 o 
  -6  15   9      163.72       24.01     93.48 o 
  -4  15   9     1171.64     1226.18    188.26 o 
  -2  15   9      801.54      685.93     94.44 o 
   0  15   9       12.77      -26.02     33.81 o 
   2  15   9      185.10      -19.15    165.92 o 
   4  15   9       17.20       38.29    102.11 o 
   6  15   9       90.02     -108.49    108.49 o 
   8  15   9       14.89        6.38    134.02 o 
  10  15   9        0.00       31.91    114.87 o 
  12  15   9       79.39       95.73    121.25 o 
  14  15   9      146.36      185.07    140.40 o 
 -15  16   9       13.93      -19.15    121.25 o 
 -13  16   9      295.33      485.01    146.78 o 
 -11  16   9       51.50       92.53     76.71 o 
  -9  16   9      770.41      804.85     92.68 o 
  -7  16   9      147.50      322.36     83.39 o 
  -5  16   9      477.17      533.52    172.31 o 
  -3  16   9      980.54     1013.04    120.84 o 
  -1  16   9      276.71      235.11     85.38 o 
   1  16   9       44.93        1.45     73.36 o 
   3  16   9        6.59        0.00    108.49 o 
   5  16   9      123.28       89.34    159.54 o 
   7  16   9       11.65      -44.67    127.63 o 
   9  16   9       10.97      172.31    102.11 o 
  11  16   9        1.80      108.49    108.49 o 
  13  16   9      126.92       38.29    146.78 o 
  15  16   9      213.49       31.91    204.21 o 
 -14  17   9      234.92      159.54    127.63 o 
 -12  17   9       64.88       67.27     81.22 o 
 -10  17   9      377.25      535.62     89.91 o 
  -8  17   9     1093.95     1169.89    125.72 o 
  -6  17   9       29.22      154.98     95.73 o 
  -4  17   9      586.13      588.22     90.25 o 
  -2  17   9      368.62      287.47     96.94 o 
   0  17   9       35.43       92.77     55.37 o 
   2  17   9       57.11       57.44    102.11 o 
   4  17   9      264.90       44.67    146.78 o 
   6  17   9      110.72      -57.44    140.40 o 
   8  17   9        9.21        0.00     95.73 o 
  10  17   9        6.58      -63.82    114.87 o 
  12  17   9       18.01        0.00    146.78 o 
  14  17   9       49.27      -63.82    134.02 o 
 -13  18   9       32.32       19.15    134.02 o 
 -11  18   9        6.95        8.18     79.77 o 
  -9  18   9      355.57      398.38     78.55 o 
  -7  18   9      560.04      405.75    252.08 o 
  -5  18   9        1.16       68.96     69.84 o 
  -3  18   9      144.58       49.18     76.58 o 
  -1  18   9        0.83       84.20     69.84 o 
   1  18   9      102.27       -7.27     93.22 o 
   3  18   9       50.50      -38.29    121.25 o 
   5  18   9      184.80      172.31    114.87 o 
   7  18   9       14.81      172.31    108.49 o 
   9  18   9        0.20      -70.20    108.49 o 
  11  18   9       28.30      -95.73    108.49 o 
  13  18   9       56.96       25.53    121.25 o 
 -12  19   9        1.85      140.81     86.15 o 
 -10  19   9       20.50      -10.64    111.68 o 
  -8  19   9      145.32      108.49    134.02 o 
  -6  19   9      121.89      131.89    162.73 o 
  -4  19   9        2.49      162.73     72.20 o 
  -2  19   9       12.66      -22.69     79.73 o 
   0  19   9      272.40      198.37    106.67 o 
   2  19   9        9.25      -63.82    108.49 o 
   4  19   9      131.19      -76.58    134.02 o 
   6  19   9       11.23       12.76    114.87 o 
   8  19   9       11.57      223.36    108.49 o 
  10  19   9        0.41        6.38    134.02 o 
  12  19   9       72.35       31.91    114.87 o 
  -9  20   9       19.49      108.86     66.12 o 
  -7  20   9       15.74       82.34     90.46 o 
  -5  20   9        0.89       58.11     85.38 o 
  -3  20   9       46.02       57.93     89.34 o 
  -1  20   9      348.75      269.81     96.94 o 
   1  20   9      198.78      262.42    146.78 o 
   3  20   9       63.03      114.87    114.87 o 
   5  20   9        4.85      -63.82    121.25 o 
   7  20   9        0.87     -108.49    108.49 o 
   9  20   9       36.76      -89.34    108.49 o 
  -8  21   9        9.90       42.93    194.64 o 
  -6  21   9      354.77      338.90    114.87 o 
  -4  21   9       12.46       81.61     74.35 o 
  -2  21   9      240.50      156.81     91.90 o 
   0  21   9      253.29      178.88     70.80 o 
   2  21   9        2.21      -44.67    134.02 o 
   4  21   9        9.31      -89.34    108.49 o 
   6  21   9        0.26      134.02    108.49 o 
   8  21   9       50.85      -25.53    134.02 o 
  -5  22   9      413.99      285.74    108.84 o 
  -3  22   9        0.25      -78.87     78.87 o 
  -1  22   9      152.93      252.08     90.25 o 
   1  22   9       14.07      102.73     92.42 o 
   3  22   9       77.01      248.89    108.49 o 
   5  22   9       35.36       31.91    165.92 o 
   1   1  10      227.09      345.82     53.75 o 
   0   2  10        0.15       25.75     38.44 o 
   2   2  10        8.65       26.53     42.69 o 
  -1   3  10      114.16       34.06     50.14 o 
   1   3  10     1200.51      857.69    134.48 o 
   3   3  10     2186.68     2164.66     83.39 o 
  -2   4  10        1.55       18.23     45.95 o 
   0   4  10        4.38       66.61     37.96 o 
   2   4  10        2.73       14.44     42.69 o 
   4   4  10        1.18       82.66     47.22 o 
  -3   5  10      303.88      213.40     56.27 o 
  -1   5  10       29.63       15.95     39.64 o 
   1   5  10      858.32     1078.46     67.24 o 
   3   5  10     1389.31     1467.38     79.77 o 
   5   5  10      570.89      495.35    149.97 o 
  -4   6  10        4.16       38.29     40.61 o 
  -2   6  10        3.39        2.69     42.69 o 
   0   6  10        0.34       43.30     35.48 o 
   2   6  10        7.88       74.62     54.12 o 
   4   6  10        2.60      -35.94     44.67 o 
   6   6  10        2.14       10.94     57.44 o 
  -5   7  10      136.27       58.65     47.22 o 
  -3   7  10      795.04      818.65     63.18 o 
  -1   7  10      606.53      483.72    107.10 o 
   1   7  10      286.62      204.42     69.14 o 
   3   7  10      951.62      830.08     67.01 o 
   5   7  10       48.44       58.60     49.03 o 
   7   7  10        6.79       -8.02     78.87 o 
  -6   8  10        2.60      109.11     69.84 o 
  -4   8  10        2.19        0.58     73.54 o 
  -2   8  10        2.20       52.40     95.73 o 
   0   8  10        0.48       43.08     38.73 o 
   2   8  10        0.71       35.10     47.86 o 
   4   8  10        0.47      -80.85     80.85 o 
   6   8  10        0.39       45.87     70.52 o 
   8   8  10        0.21      -41.38     71.93 o 
  -7   9  10       33.99       31.24     85.38 o 
  -5   9  10       61.26      -78.87     78.87 o 
  -3   9  10     1514.51     1500.29    117.33 o 
  -1   9  10     1884.47     2179.39     98.56 o 
   1   9  10       23.37       42.13     45.66 o 
   3   9  10       10.94       48.24     53.70 o 
   5   9  10      418.56      480.01    101.96 o 
   7   9  10      317.80      317.50     81.27 o 
   9   9  10      485.96      202.12    108.79 o 
  -8  10  10        0.64      -87.22     87.22 o 
  -6  10  10        3.43      -72.72     84.32 o 
  -4  10  10        0.02      -65.28     78.87 o 
  -2  10  10        0.49      -31.55     72.22 o 
   0  10  10        0.19       11.53     61.71 o 
   2  10  10        4.06       67.40     65.50 o 
   4  10  10        0.01      -55.31     59.62 o 
   6  10  10        1.76       63.82     52.53 o 
   8  10  10        0.18       20.34     69.47 o 
  10  10  10        0.91        0.09     61.69 o 
  -9  11  10      109.23      143.20     63.39 o 
  -7  11  10      124.22       68.13     83.39 o 
  -5  11  10       62.60       90.38     83.39 o 
  -3  11  10      331.97       99.93     90.46 o 
  -1  11  10       92.96      169.54     77.37 o 
   1  11  10       88.22       54.92     48.06 o 
   3  11  10      135.89      167.78     79.77 o 
   5  11  10      130.58       58.14     80.85 o 
   7  11  10     2133.76     2669.05    197.83 o 
   9  11  10      760.72      778.77    103.79 o 
  11  11  10       69.42      100.25    149.97 o 
 -10  12  10       17.94       14.57     67.97 o 
  -8  12  10        1.37      -21.22     96.31 o 
  -6  12  10        0.80      117.97    108.49 o 
  -4  12  10        4.51      -25.53     72.20 o 
  -2  12  10        1.00       33.65     73.54 o 
   0  12  10        5.04       -1.53     47.06 o 
   2  12  10        0.50       41.37     62.56 o 
   4  12  10        6.83      -58.71     63.72 o 
   6  12  10        0.87       44.88     69.84 o 
   8  12  10        0.03       21.33     78.87 o 
  10  12  10        2.30       15.23     73.39 o 
  12  12  10        5.21      -20.82     80.18 o 
 -11  13  10       26.34      -12.22    118.06 o 
  -9  13  10      639.63      633.09     90.69 o 
  -7  13  10     1303.87     1734.29    306.32 o 
  -5  13  10       76.18       22.97     89.91 o 
  -3  13  10      103.85      148.05    114.87 o 
  -1  13  10      961.12      968.55     83.46 o 
   1  13  10      362.19      449.28     68.94 o 
   3  13  10      128.47      -19.15     81.23 o 
   5  13  10       97.86       40.42     87.91 o 
   7  13  10      636.53      888.46    111.85 o 
   9  13  10       30.69       36.47     76.58 o 
  11  13  10       18.17        6.38    102.11 o 
  13  13  10        7.47      165.92    134.02 o 
 -12  14  10        0.81      -71.78     71.78 o 
 -10  14  10        1.11       -1.38     81.22 o 
  -8  14  10        0.08       15.95    105.30 o 
  -6  14  10        9.34      -45.06     69.56 o 
  -4  14  10        2.19      -58.11     85.38 o 
  -2  14  10        0.32      106.27    204.21 o 
   0  14  10        0.78      -35.64     59.50 o 
   2  14  10        3.53      127.63    108.49 o 
   4  14  10        1.06      -95.73     95.73 o 
   6  14  10        2.24      197.83    102.11 o 
   8  14  10        2.81      127.63    121.25 o 
  10  14  10        8.14       25.53    134.02 o 
  12  14  10        2.93        0.00    153.16 o 
 -11  15  10        0.03      -79.09     79.09 o 
  -9  15  10      153.39      118.21     75.42 o 
  -7  15  10      173.64      182.33     94.44 o 
  -5  15  10       42.57       61.50     74.35 o 
  -3  15  10      248.58      -28.35    121.25 o 
  -1  15  10      167.66      100.19     87.24 o 
   1  15  10     1355.72     1533.91    107.79 o 
   3  15  10     1388.43     1372.06    172.31 o 
   5  15  10        0.02     -102.11    102.11 o 
   7  15  10        7.44     -102.11    134.02 o 
   9  15  10       57.94      -70.20    140.40 o 
  11  15  10      268.74      459.48    153.16 o 
 -10  16  10       20.06       -0.75     73.19 o 
  -8  16  10        0.05       44.67     85.74 o 
  -6  16  10        0.95       15.56     70.52 o 
  -4  16  10        0.49      -21.21     82.66 o 
  -2  16  10        0.31       15.95     86.15 o 
   0  16  10        0.69        8.55     56.42 o 
   2  16  10        0.06      204.21    127.63 o 
   4  16  10        0.83      127.63    102.11 o 
   6  16  10        3.83      216.98    121.25 o 
   8  16  10        4.57      -63.82    134.02 o 
  10  16  10        0.94       31.91    114.87 o 
  -7  17  10       47.22       24.43     78.87 o 
  -5  17  10        0.21      -45.20     80.85 o 
  -3  17  10       44.96       69.24     87.24 o 
  -1  17  10        1.36       59.81     82.96 o 
   1  17  10       98.87      140.23     74.38 o 
   3  17  10      188.75       70.20    134.02 o 
   5  17  10       16.83      -31.91    127.63 o 
   7  17  10        3.36       31.91    102.11 o 
  -6  18  10        4.18       44.67     90.25 o 
  -4  18  10        0.03       51.74     82.66 o 
  -2  18  10        5.36      -49.31     73.54 o 
   0  18  10        0.29      114.16     66.02 o 
   2  18  10        1.78      -12.76    121.25 o 
   4  18  10        0.06       57.44    127.63 o 
   6  18  10        0.85       89.34    114.87 o 
  -1  19  10       57.44       33.62     91.77 o 
   1  19  10        9.49       10.31     87.22 o 
   0   1  11       39.41       53.09     51.27 o 
  -1   2  11     1885.40     1650.75    110.67 o 
   1   2  11       79.78      108.71    120.67 o 
  -2   3  11     2021.39     1604.35    134.48 o 
   0   3  11      902.37      713.18    101.91 o 
   2   3  11      113.96      -44.14     80.85 o 
  -3   4  11      740.91      616.47    159.54 o 
  -1   4  11     1920.57     1949.06    209.70 o 
   1   4  11      753.17      634.55     81.98 o 
   3   4  11        3.85       51.62     75.13 o 
  -4   5  11      302.92      128.48    100.86 o 
  -2   5  11     1084.08     1020.26    115.00 o 
   0   5  11      998.71     1204.47    104.19 o 
   2   5  11      690.49      579.21    181.88 o 
   4   5  11       39.66      -15.37     98.97 o 
  -5   6  11        0.60      -46.57     81.22 o 
  -3   6  11      725.86      534.96    115.00 o 
  -1   6  11      402.25      304.39    155.98 o 
   1   6  11      364.37      207.90     65.45 o 
   3   6  11      266.33      303.77    106.20 o 
   5   6  11       43.97      -25.36     83.82 o 
  -6   7  11      373.83      264.80    370.14 o 
  -4   7  11       66.31       -9.49     87.91 o 
  -2   7  11      296.66      175.50    220.17 o 
   0   7  11       91.20      130.44     70.80 o 
   2   7  11       32.54        1.04     90.80 o 
   4   7  11       33.90       58.44     85.38 o 
   6   7  11      528.60      277.66    181.88 o 
  -7   8  11      922.10      722.06    119.01 o 
  -5   8  11      109.18       19.94     92.53 o 
  -3   8  11       93.36       30.44    105.30 o 
  -1   8  11       54.77      -26.80     69.46 o 
   1   8  11       76.49       45.49     58.03 o 
   5   8  11       36.77       16.84     80.85 o 
   7   8  11      572.07      488.55    105.97 o 
  -8   9  11      409.29      333.37    194.64 o 
  -6   9  11      379.15      138.16     88.90 o 
  -4   9  11       10.23        8.51     99.67 o 
  -2   9  11        4.47       54.53     74.35 o 
   0   9  11       24.16      -24.20     55.08 o 
   2   9  11      530.83      433.70    160.89 o 
   4   9  11      355.50      362.71     92.00 o 
   6   9  11       98.54      100.23     62.88 o 
   8   9  11      240.61      176.39     76.04 o 
  -9  10  11      171.33      218.19     71.97 o 
  -7  10  11      134.40      122.41     98.05 o 
  -5  10  11       18.34       38.29     85.74 o 
  -3  10  11        4.86      -76.32     76.32 o 
  -1  10  11        2.64       -5.35     48.82 o 
   1  10  11      153.16       66.74     56.59 o 
   3  10  11      994.03     1147.17     98.07 o 
   5  10  11      261.62      237.48    117.64 o 
   7  10  11        0.18       13.57     58.14 o 
   9  10  11       29.31       12.93     57.16 o 
  -8  11  11      106.32      102.69    153.16 o 
  -6  11  11        1.60       10.92     84.32 o 
  -4  11  11        0.22       13.89     76.32 o 
  -2  11  11        0.02       56.52     78.87 o 
   0  11  11        5.69      -20.05     46.19 o 
   2  11  11      438.78      358.34     89.91 o 
   4  11  11      447.72      421.94    185.07 o 
   6  11  11      239.12      116.56    108.84 o 
   8  11  11       77.71      128.47     84.32 o 
  -7  12  11        1.82       36.47     79.77 o 
  -5  12  11       39.44      -49.19     86.00 o 
  -3  12  11       71.46       38.61    121.25 o 
  -1  12  11       39.30       32.39     61.73 o 
   1  12  11       45.55       16.67     78.29 o 
   3  12  11      167.37      152.63    162.73 o 
   5  12  11      251.62      119.70    118.06 o 
   7  12  11      167.23       87.12    101.17 o 
  -4  13  11      128.96      310.66    143.59 o 
  -2  13  11      262.11      222.70    149.97 o 
   0  13  11        0.05       51.21     54.35 o 
   2  13  11       51.57      -67.24     67.24 o 
   4  13  11       15.93       61.82     71.78 o 
  -1  14  11      166.60      139.60    143.59 o 
   1  14  11       18.98       85.09     99.67 o 
   0   0  12     3155.01     2744.12    236.12 o 
   1   1  12        1.43       52.88     46.54 o 
   0   2  12      157.62      117.47     84.93 o 
   2   2  12       86.00      143.43     89.91 o 
  -1   3  12       11.73      -60.14     73.12 o 
   1   3  12        0.64      -45.87     55.88 o 
   0   4  12       95.55      124.94     76.67 o 
                                                 
